# Supplementary material for: N′-{(E)-[5-(Hy­droxy­meth­yl)furan-2-yl]methyl­idene}pyridine-4-carbohydrazide dihydrate
Source: Acta Crystallogr Sect E Struct Rep Online. 2013 Jul 27;69(Pt 8):o1342–3. doi: 10.1107/S1600536813020114 (PMC3793823; doi:10.1107/S1600536813020114)
Supplement: Supplementary file 1 [file e-69-o1342-sup1.cif]

##############################################################################
#                                                                            #
# This CIF contains the data in a paper accepted for publication in          #
# Acta Crystallographica Section E. It conforms to the requirements of       #
# Notes for Authors for Acta Crystallographica Section E, and has been       #
# peer reviewed under the auspices of the IUCr Commission on Journals.       #
#                                                                            #
# Full details of the Crystallographic Information File format               #
# are given in the paper "The Crystallographic Information File (CIF):       #
# a New Standard Archive File for Crystallography" by S. R. Hall, F. H.      #
# Allen and I. D. Brown [Acta Cryst. (1991), A47, 655-685].                  #
#                                                                            #
# The current version of the core CIF dictionary is obtainable from          #
# ftp://ftp.iucr.org/pub/cif_core.dic.                                       #
#                                                                            #
# Software is freely available for graphical display of the structure(s)     #
# in this CIF. For information consult the CIF software page                 #
# http://www.iucr.org/resources/cif/software.                                #
#                                                                            #
# This file may be used for bona fide research purposes within the           #
# scientific community so long as proper attribution is given to the journal # 
# article from which it was obtained.                                        #
#                                                                            #
##############################################################################
data_I
_audit_creation_method     SHELXL-97
_chemical_name_systematic
;\
<i>N</i>'-{(<i>E</i>)-[5-(Hydroxymethyl)furan-2-yl]methylidene}pyridine-4-\
carbohydrazide dihydrate
;
_chemical_name_common     ?
_chemical_formula_moiety     'C12 H11 N3 O3, 2(H2 O)'
_chemical_formula_sum     'C12 H15 N3 O5'
_chemical_formula_iupac     'C12 H11 N3 O3, 2H2 O'
_chemical_formula_weight     281.27
_chemical_melting_point     ?
_symmetry_cell_setting     monoclinic
_symmetry_space_group_name_H-M     'P 21/c'
_symmetry_space_group_name_Hall     '-P 2ybc'
loop_
    _symmetry_equiv_pos_as_xyz
    'x, y, z'
    '-x, y+1/2, -z+1/2'
    '-x, -y, -z'
    'x, -y-1/2, z-1/2'
_cell_length_a     10.7020(14)
_cell_length_b     7.0263(8)
_cell_length_c     18.024(3)
_cell_angle_alpha     90.00
_cell_angle_beta     106.252(7)
_cell_angle_gamma     90.00
_cell_volume     1301.2(3)
_cell_formula_units_Z     4
_cell_measurement_reflns_used     3182
_cell_measurement_theta_min     2.354
_cell_measurement_theta_max     28.155
_cell_measurement_temperature     296(2)
_exptl_crystal_description     block
_exptl_crystal_colour     colorless
_exptl_crystal_size_max     0.50
_exptl_crystal_size_mid     0.25
_exptl_crystal_size_min     0.25
_exptl_crystal_density_diffrn     1.436
_exptl_crystal_density_meas     ?
_exptl_crystal_density_method     'not measured'
_exptl_crystal_F_000     592
_exptl_absorpt_coefficient_mu     0.113
_exptl_absorpt_correction_type     multi-scan
_exptl_absorpt_process_details     '(SADABS; Bruker, 2007)'
_exptl_absorpt_correction_T_min     0.9455
_exptl_absorpt_correction_T_max     0.9722
_exptl_special_details     ?
_diffrn_ambient_temperature     296(2)
_diffrn_radiation_type     MoK\a
_diffrn_radiation_wavelength     0.71073
_diffrn_radiation_source     'fine-focus sealed tube'
_diffrn_radiation_monochromator     graphite
_diffrn_measurement_device_type     'Bruker Kappa APEXII CCD'
_diffrn_measurement_method     '\w and \f scan'
_diffrn_detector_area_resol_mean     8.33
_diffrn_reflns_number     9681
_diffrn_reflns_av_R_equivalents     0.0230
_diffrn_reflns_av_sigmaI/netI     0.0261
_diffrn_reflns_theta_min     3.13
_diffrn_reflns_theta_max     27.99
_diffrn_reflns_theta_full     27.99
_diffrn_measured_fraction_theta_max     0.999
_diffrn_measured_fraction_theta_full     0.999
_diffrn_reflns_limit_h_min     -14
_diffrn_reflns_limit_h_max     14
_diffrn_reflns_limit_k_min     -9
_diffrn_reflns_limit_k_max     9
_diffrn_reflns_limit_l_min     -23
_diffrn_reflns_limit_l_max     16
_diffrn_standards_number     0
_diffrn_standards_interval_count     ?
_diffrn_standards_interval_time     ?
_diffrn_standards_decay_%     ?
_refine_special_details
;
Refinement of <i>F</i>^2^ against ALL reflections. The weighted <i>R</i>-factor
<i>wR</i> and goodness of fit <i>S</i> are based on <i>F</i>^2^, conventional
<i>R</i>-factors <i>R</i> are based on <i>F</i>, with <i>F</i> set to zero for
negative <i>F</i>^2^. The threshold expression of <i>F</i>^2^ >
\s(<i>F</i>^2^) is used only for calculating <i>R</i>-factors(gt) <i>etc</i>.
and is not relevant to the choice of reflections for refinement.
<i>R</i>-factors based on <i>F</i>^2^ are statistically about twice as large
as those based on <i>F</i>, and <i>R</i>- factors based on ALL data will be
even larger.
;
_reflns_number_total     3139
_reflns_number_gt     2308
_reflns_threshold_expression     I>2sigma(I)
_refine_ls_structure_factor_coef     Fsqd
_refine_ls_matrix_type     full
_refine_ls_R_factor_all     0.0546
_refine_ls_R_factor_gt     0.0375
_refine_ls_wR_factor_gt     0.1001
_refine_ls_wR_factor_ref     0.1138
_refine_ls_goodness_of_fit_ref     1.034
_refine_ls_restrained_S_all     1.033
_refine_ls_number_reflns     3139
_refine_ls_number_parameters     206
_refine_ls_number_restraints     6
_refine_ls_hydrogen_treatment     mixed
_refine_ls_weighting_scheme     calc
_refine_ls_weighting_details
         'calc w=1/[\s^2^(Fo^2^)+(0.0564P)^2^+0.1806P] where P=(Fo^2^+2Fc^2^)/3'
_atom_sites_solution_hydrogens     geom
_atom_sites_solution_primary     direct
_atom_sites_solution_secondary     difmap
_refine_ls_shift/su_max     0.001
_refine_ls_shift/su_mean     0.000
_refine_diff_density_max     0.225
_refine_diff_density_min     -0.192
_refine_ls_extinction_method     'SHELXL97 (Sheldrick, 2008)'
_refine_ls_extinction_coef     0.0056(14)
_refine_ls_extinction_expression
                                  'Fc^*^=kFc[1+0.001xFc^2^\l^3^/sin(2\q)]^-1/4^'
loop_
    _atom_type_symbol
    _atom_type_description
    _atom_type_scat_dispersion_real
    _atom_type_scat_dispersion_imag
    _atom_type_scat_source
    'C' 'C' 0.0033 0.0016
                         'International Tables Vol C Tables 4.2.6.8 and 6.1.1.4'
    'H' 'H' 0.0000 0.0000
                         'International Tables Vol C Tables 4.2.6.8 and 6.1.1.4'
    'N' 'N' 0.0061 0.0033
                         'International Tables Vol C Tables 4.2.6.8 and 6.1.1.4'
    'O' 'O' 0.0106 0.0060
                         'International Tables Vol C Tables 4.2.6.8 and 6.1.1.4'
_computing_data_collection     '<i>APEX2</i> (Bruker, 2007)'
_computing_cell_refinement     '<i>SAINT</i> (Bruker, 2007)'
_computing_data_reduction     '<i>SAINT</i> (Bruker, 2007)'
_computing_structure_solution     '<i>SHELXS97</i> (Sheldrick, 2008)'
_computing_structure_refinement     '<i>SHELXL97</i> (Sheldrick, 2008)'
_computing_molecular_graphics
;
<i>ORTEP-3 for Windows</i> (Farrugia, 2012) and
<i>DIAMOND</i> (Brandenburg, 2010)
;
_computing_publication_material
          '<i>SHELXL97</i> (Sheldrick, 2008) and <i>publCIF</i> (Westrip, 2010)'
loop_
    _atom_site_type_symbol
    _atom_site_label
    _atom_site_fract_x
    _atom_site_fract_y
    _atom_site_fract_z
    _atom_site_U_iso_or_equiv
    _atom_site_adp_type
    _atom_site_calc_flag
    _atom_site_refinement_flags
    _atom_site_occupancy
    _atom_site_symmetry_multiplicity
    _atom_site_disorder_assembly
    _atom_site_disorder_group
    O O2 0.65878(8) 0.90209(13) 1.02711(5) 0.0361(2) Uani d . 1 1 . .
    N N3 0.59249(10) 0.91380(15) 0.82424(6) 0.0352(3) Uani d . 1 1 . .
    N N1 0.17508(11) 0.89401(16) 0.49077(6) 0.0405(3) Uani d . 1 1 . .
    N N2 0.48334(11) 0.90481(16) 0.76219(6) 0.0340(3) Uani d . 1 1 . .
    O O3 0.74289(10) 1.09936(16) 1.18406(6) 0.0456(3) Uani d . 1 1 . .
    O O1 0.60410(9) 0.97315(16) 0.68198(6) 0.0459(3) Uani d . 1 1 . .
    O O1S 0.05219(11) 0.82845(18) 0.33090(6) 0.0484(3) Uani d D 1 1 . .
    O O2S 0.87042(11) 0.96561(18) 0.78948(7) 0.0553(3) Uani d D 1 1 . .
    C C1 0.40194(13) 0.8935(2) 0.55313(8) 0.0379(3) Uani d . 1 1 . .
    H H1 0.4862 0.8853 0.5486 0.046 Uiso calc R 1 1 . .
    C C5 0.38137(12) 0.91494(16) 0.62455(7) 0.0291(3) Uani d . 1 1 . .
    C C4 0.25460(13) 0.9228(2) 0.62766(8) 0.0382(3) Uani d . 1 1 . .
    H H4 0.2358 0.9350 0.6748 0.046 Uiso calc R 1 1 . .
    C C2 0.29770(15) 0.8844(2) 0.48870(8) 0.0427(3) Uani d . 1 1 . .
    H H2 0.3138 0.8708 0.4409 0.051 Uiso calc R 1 1 . .
    C C3 0.15595(13) 0.9122(2) 0.55978(8) 0.0421(3) Uani d . 1 1 . .
    H H3 0.0706 0.9181 0.5626 0.051 Uiso calc R 1 1 . .
    C C7 0.57428(13) 0.89688(18) 0.89043(8) 0.0353(3) Uani d . 1 1 . .
    H H7 0.4906 0.8833 0.8955 0.042 Uiso calc R 1 1 . .
    C C8 0.68443(13) 0.89898(17) 0.95717(7) 0.0328(3) Uani d . 1 1 . .
    C C11 0.77674(13) 0.90344(18) 1.08159(7) 0.0348(3) Uani d . 1 1 . .
    C C10 0.87211(14) 0.8998(2) 1.04728(9) 0.0439(4) Uani d . 1 1 . .
    H H10 0.9610 0.8996 1.0719 0.053 Uiso calc R 1 1 . .
    C C12 0.77600(15) 0.9152(2) 1.16286(8) 0.0441(4) Uani d . 1 1 . .
    H H12B 0.7141 0.8236 1.1719 0.053 Uiso calc R 1 1 . .
    H H12A 0.8615 0.8810 1.1956 0.053 Uiso calc R 1 1 . .
    C C9 0.81354(14) 0.8965(2) 0.96715(9) 0.0437(3) Uani d . 1 1 . .
    H H9 0.8559 0.8931 0.9286 0.052 Uiso calc R 1 1 . .
    C C6 0.49926(12) 0.93343(17) 0.69202(7) 0.0304(3) Uani d . 1 1 . .
    H H1A 0.067(2) 0.853(3) 0.3797(9) 0.089(7) Uiso d D 1 1 . .
    H H2' 0.4086(18) 0.875(2) 0.7700(10) 0.058(5) Uiso d . 1 1 . .
    H H1B -0.0138(16) 0.751(3) 0.3174(11) 0.077(6) Uiso d D 1 1 . .
    H H2B 0.888(2) 1.017(3) 0.7503(11) 0.094(8) Uiso d D 1 1 . .
    H H3' 0.808(2) 1.176(3) 1.1820(11) 0.075(6) Uiso d . 1 1 . .
    H H2A 0.7875(15) 0.961(3) 0.7772(12) 0.083(7) Uiso d D 1 1 . .
loop_
    _atom_site_aniso_label
    _atom_site_aniso_U_11
    _atom_site_aniso_U_22
    _atom_site_aniso_U_33
    _atom_site_aniso_U_12
    _atom_site_aniso_U_13
    _atom_site_aniso_U_23
    O2 0.0314(5) 0.0508(5) 0.0229(5) -0.0029(4) 0.0023(4) 0.0017(4)
    N3 0.0323(6) 0.0432(6) 0.0257(6) -0.0023(4) 0.0009(5) -0.0009(4)
    N1 0.0406(7) 0.0478(7) 0.0282(6) -0.0018(5) 0.0016(5) -0.0017(5)
    N2 0.0276(6) 0.0488(6) 0.0224(6) -0.0037(5) 0.0019(5) 0.0008(4)
    O3 0.0446(6) 0.0623(7) 0.0327(6) -0.0122(5) 0.0156(5) -0.0072(4)
    O1 0.0300(5) 0.0750(7) 0.0327(5) -0.0025(5) 0.0089(4) 0.0011(5)
    O1S 0.0448(6) 0.0656(7) 0.0315(6) -0.0005(5) 0.0052(5) -0.0008(5)
    O2S 0.0374(6) 0.0725(8) 0.0497(7) 0.0006(5) 0.0019(5) 0.0059(6)
    C1 0.0339(7) 0.0518(8) 0.0293(7) 0.0009(6) 0.0107(6) -0.0013(5)
    C5 0.0307(6) 0.0311(6) 0.0241(6) 0.0005(5) 0.0053(5) 0.0013(4)
    C4 0.0344(7) 0.0559(8) 0.0247(7) 0.0008(6) 0.0088(5) 0.0010(5)
    C2 0.0474(8) 0.0551(8) 0.0246(7) -0.0006(6) 0.0086(6) -0.0048(6)
    C3 0.0317(7) 0.0582(9) 0.0334(8) -0.0005(6) 0.0042(6) 0.0006(6)
    C7 0.0333(7) 0.0427(7) 0.0271(7) -0.0013(5) 0.0040(5) 0.0007(5)
    C8 0.0363(7) 0.0372(6) 0.0233(6) -0.0017(5) 0.0058(5) -0.0013(5)
    C11 0.0326(7) 0.0378(7) 0.0279(7) -0.0010(5) -0.0018(5) 0.0012(5)
    C10 0.0327(7) 0.0562(9) 0.0377(8) 0.0011(6) 0.0010(6) -0.0092(6)
    C12 0.0474(8) 0.0527(8) 0.0255(7) -0.0084(6) -0.0006(6) 0.0065(6)
    C9 0.0369(7) 0.0594(9) 0.0347(8) -0.0013(6) 0.0100(6) -0.0095(6)
    C6 0.0289(6) 0.0350(6) 0.0264(6) 0.0022(5) 0.0065(5) -0.0005(5)
_geom_special_details
;
All s.u.'s (except the s.u. in the dihedral angle between two l.s. planes)
are estimated using the full covariance matrix. The cell s.u.'s are taken
into account individually in the estimation of s.u.'s in distances, angles
and torsion angles; correlations between s.u.'s in cell parameters are only
used when they are defined by crystal symmetry. An approximate (isotropic)
treatment of cell s.u.'s is used for estimating s.u.'s involving l.s.
planes.
;
loop_
    _geom_bond_atom_site_label_1
    _geom_bond_atom_site_label_2
    _geom_bond_site_symmetry_2
    _geom_bond_distance
    _geom_bond_publ_flag
    O2 C8 . 1.3634(15) ?
    O2 C11 . 1.3654(15) ?
    N3 C7 . 1.2671(17) ?
    N3 N2 . 1.3741(15) ?
    N1 C3 . 1.3221(17) ?
    N1 C2 . 1.3248(19) ?
    N2 C6 . 1.3379(16) ?
    N2 H2' . 0.876(18) ?
    O3 C12 . 1.4218(18) ?
    O3 H3' . 0.89(2) ?
    O1 C6 . 1.2178(15) ?
    O1S H1A . 0.865(16) ?
    O1S H1B . 0.872(15) ?
    O2S H2B . 0.860(16) ?
    O2S H2A . 0.853(15) ?
    C1 C2 . 1.3683(19) ?
    C1 C5 . 1.3737(18) ?
    C1 H1 . 0.9300 ?
    C5 C4 . 1.3745(18) ?
    C5 C6 . 1.4928(17) ?
    C4 C3 . 1.3763(18) ?
    C4 H4 . 0.9300 ?
    C2 H2 . 0.9300 ?
    C3 H3 . 0.9300 ?
    C7 C8 . 1.4294(18) ?
    C7 H7 . 0.9300 ?
    C8 C9 . 1.3427(19) ?
    C11 C10 . 1.333(2) ?
    C11 C12 . 1.4694(19) ?
    C10 C9 . 1.405(2) ?
    C10 H10 . 0.9300 ?
    C12 H12B . 0.9700 ?
    C12 H12A . 0.9700 ?
    C9 H9 . 0.9300 ?
loop_
    _geom_angle_atom_site_label_1
    _geom_angle_atom_site_label_2
    _geom_angle_atom_site_label_3
    _geom_angle_site_symmetry_1
    _geom_angle_site_symmetry_3
    _geom_angle
    _geom_angle_publ_flag
    C8 O2 C11 . . 106.27(10) ?
    C7 N3 N2 . . 116.25(11) ?
    C3 N1 C2 . . 116.53(12) ?
    C6 N2 N3 . . 117.28(11) ?
    C6 N2 H2' . . 123.5(12) ?
    N3 N2 H2' . . 119.1(12) ?
    C12 O3 H3' . . 106.2(12) ?
    H1A O1S H1B . . 108.4(18) ?
    H2B O2S H2A . . 104.8(19) ?
    C2 C1 C5 . . 119.61(12) ?
    C2 C1 H1 . . 120.2 ?
    C5 C1 H1 . . 120.2 ?
    C1 C5 C4 . . 117.48(12) ?
    C1 C5 C6 . . 116.89(11) ?
    C4 C5 C6 . . 125.60(11) ?
    C5 C4 C3 . . 118.81(12) ?
    C5 C4 H4 . . 120.6 ?
    C3 C4 H4 . . 120.6 ?
    N1 C2 C1 . . 123.54(13) ?
    N1 C2 H2 . . 118.2 ?
    C1 C2 H2 . . 118.2 ?
    N1 C3 C4 . . 124.02(13) ?
    N1 C3 H3 . . 118.0 ?
    C4 C3 H3 . . 118.0 ?
    N3 C7 C8 . . 118.91(12) ?
    N3 C7 H7 . . 120.5 ?
    C8 C7 H7 . . 120.5 ?
    C9 C8 O2 . . 110.02(11) ?
    C9 C8 C7 . . 133.47(13) ?
    O2 C8 C7 . . 116.50(11) ?
    C10 C11 O2 . . 109.88(12) ?
    C10 C11 C12 . . 132.98(13) ?
    O2 C11 C12 . . 117.09(12) ?
    C11 C10 C9 . . 107.34(13) ?
    C11 C10 H10 . . 126.3 ?
    C9 C10 H10 . . 126.3 ?
    O3 C12 C11 . . 112.99(11) ?
    O3 C12 H12B . . 109.0 ?
    C11 C12 H12B . . 109.0 ?
    O3 C12 H12A . . 109.0 ?
    C11 C12 H12A . . 109.0 ?
    H12B C12 H12A . . 107.8 ?
    C8 C9 C10 . . 106.49(13) ?
    C8 C9 H9 . . 126.8 ?
    C10 C9 H9 . . 126.8 ?
    O1 C6 N2 . . 122.77(12) ?
    O1 C6 C5 . . 120.18(11) ?
    N2 C6 C5 . . 117.05(11) ?
loop_
    _geom_torsion_atom_site_label_1
    _geom_torsion_atom_site_label_2
    _geom_torsion_atom_site_label_3
    _geom_torsion_atom_site_label_4
    _geom_torsion_site_symmetry_1
    _geom_torsion_site_symmetry_2
    _geom_torsion_site_symmetry_3
    _geom_torsion_site_symmetry_4
    _geom_torsion
    _geom_torsion_publ_flag
    C7 N3 N2 C6 . . . . 176.19(11) ?
    C2 C1 C5 C4 . . . . 1.17(19) ?
    C2 C1 C5 C6 . . . . -177.08(12) ?
    C1 C5 C4 C3 . . . . -1.08(19) ?
    C6 C5 C4 C3 . . . . 177.01(12) ?
    C3 N1 C2 C1 . . . . -0.4(2) ?
    C5 C1 C2 N1 . . . . -0.4(2) ?
    C2 N1 C3 C4 . . . . 0.5(2) ?
    C5 C4 C3 N1 . . . . 0.2(2) ?
    N2 N3 C7 C8 . . . . 178.04(11) ?
    C11 O2 C8 C9 . . . . 0.62(14) ?
    C11 O2 C8 C7 . . . . 179.94(11) ?
    N3 C7 C8 C9 . . . . -8.1(2) ?
    N3 C7 C8 O2 . . . . 172.79(11) ?
    C8 O2 C11 C10 . . . . -0.46(14) ?
    C8 O2 C11 C12 . . . . 177.41(11) ?
    O2 C11 C10 C9 . . . . 0.14(16) ?
    C12 C11 C10 C9 . . . . -177.28(15) ?
    C10 C11 C12 O3 . . . . 103.43(18) ?
    O2 C11 C12 O3 . . . . -73.84(15) ?
    O2 C8 C9 C10 . . . . -0.54(16) ?
    C7 C8 C9 C10 . . . . -179.70(14) ?
    C11 C10 C9 C8 . . . . 0.25(17) ?
    N3 N2 C6 O1 . . . . -2.72(18) ?
    N3 N2 C6 C5 . . . . 177.35(10) ?
    C1 C5 C6 O1 . . . . 16.96(17) ?
    C4 C5 C6 O1 . . . . -161.14(13) ?
    C1 C5 C6 N2 . . . . -163.11(12) ?
    C4 C5 C6 N2 . . . . 18.79(18) ?
loop_
    _geom_hbond_atom_site_label_D
    _geom_hbond_atom_site_label_H
    _geom_hbond_atom_site_label_A
    _geom_hbond_site_symmetry_A
    _geom_hbond_distance_DH
    _geom_hbond_distance_HA
    _geom_hbond_distance_DA
    _geom_hbond_angle_DHA
    O2S H2A N3 . 0.853(15) 2.485(17) 3.2272(17) 146.0(19)
    O2S H2A O1 . 0.853(15) 2.219(18) 2.9648(15) 146.1(19)
    O3 H3' O1S 2_656 0.89(2) 1.90(2) 2.7937(16) 174.9(18)
    O2S H2B O1S 3_676 0.860(16) 2.063(16) 2.9145(18) 171(2)
    O1S H1B O2S 4_475 0.872(15) 1.936(15) 2.7924(17) 166.9(19)
    N2 H2' O3 3_677 0.876(18) 2.024(18) 2.8485(16) 156.3(16)
    O1S H1A N1 . 0.865(16) 2.033(17) 2.8501(16) 157(2)
    C4 H4 O3 3_677 0.93 2.50 3.3897(18) 160
    C12 H12B O1 4_576 0.97 2.43 3.3621(19) 162
_iucr_refine_instructions_details
;
TITL HMFI_M in P2(1)/c
CELL  0.71073  10.7020   7.0263  18.0243   90.000  106.252   90.000
ZERR     4.00   0.0014   0.0008   0.0025    0.000    0.007    0.000
LATT 1
SYMM  - X, 1/2 + Y, 1/2 - Z
SFAC C  H  N  O
UNIT 48 60 12 20
MERG 2
OMIT 1 0 0
OMIT  -3.00  56.00
L.S. 10
EXTI  0.00554
ACTA
BOND   $H
FMAP 2
PLAN 7
SIZE     0.25   0.25   0.50
DANG   1.36  0.04  H1A  H1B
DFIX  0.86   0.02  O1S  H1B
DFIX  0.86   0.02  O1S  H1A
DANG   1.36  0.04  H2A  H2B
DFIX  0.86   0.02  O2S  H2B
DFIX  0.86   0.02  O2S  H2A
CONF
HTAB
HTAB O2S N3
HTAB O2S O1
HTAB O3 O1S_$4
HTAB O2S O1S_$3
HTAB O1S O2S_$2
HTAB N2 O3_$1
HTAB O1S N1
EQIV $4 -x+1, y+1/2, -z+3/2
EQIV $3 -x+1, -y+2, -z+1
EQIV $2 x-1, -y+3/2, z-1/2
EQIV $1 -x+1, -y+2, -z+2
WGHT  0.056400  0.180600
FVAR  0.145070
TEMP    23.00
O2     4   0.658778  0.902086  1.027111 11.000000  0.031380  0.050760 =
           0.022910  0.001730  0.002250 -0.002920
N3     3   0.592491  0.913800  0.824240 11.000000  0.032270  0.043230 =
           0.025640 -0.000930  0.000850 -0.002330
N1     3   0.175078  0.894014  0.490765 11.000000  0.040580  0.047780 =
           0.028160 -0.001660  0.001630 -0.001790
N2     3   0.483338  0.904806  0.762191 11.000000  0.027590  0.048800 =
           0.022440  0.000840  0.001890 -0.003720
O3     4   0.742886  1.099357  1.184061 11.000000  0.044590  0.062300 =
           0.032720 -0.007220  0.015630 -0.012230
O1     4   0.604097  0.973146  0.681980 11.000000  0.029950  0.075040 =
           0.032660  0.001110  0.008860 -0.002510
O1S    4   0.052185  0.828452  0.330903 11.000000  0.044770  0.065570 =
           0.031510 -0.000840  0.005200 -0.000540
O2S    4   0.870420  0.965610  0.789482 11.000000  0.037400  0.072500 =
           0.049660  0.005880  0.001910  0.000610
C1     1   0.401940  0.893531  0.553132 11.000000  0.033850  0.051830 =
           0.029250 -0.001340  0.010710  0.000890
AFIX 43
H1     2   0.486222  0.885271  0.548596 11.000000 -1.200000
AFIX 0
C5     1   0.381373  0.914937  0.624555 11.000000  0.030690  0.031120 =
           0.024050  0.001340  0.005350  0.000470
C4     1   0.254595  0.922764  0.627656 11.000000  0.034430  0.055870 =
           0.024650  0.000950  0.008830  0.000820
AFIX 43
H4     2   0.235815  0.935010  0.674783 11.000000 -1.200000
AFIX 0
C2     1   0.297697  0.884432  0.488703 11.000000  0.047450  0.055080 =
           0.024620 -0.004800  0.008630 -0.000560
AFIX 43
H2     2   0.313785  0.870785  0.440880 11.000000 -1.200000
AFIX 0
C3     1   0.155951  0.912153  0.559776 11.000000  0.031700  0.058240 =
           0.033420  0.000640  0.004150 -0.000520
AFIX 43
H3     2   0.070605  0.918108  0.562625 11.000000 -1.200000
AFIX 0
C7     1   0.574283  0.896879  0.890432 11.000000  0.033340  0.042690 =
           0.027110  0.000660  0.004020 -0.001310
AFIX 43
H7     2   0.490623  0.883311  0.895507 11.000000 -1.200000
AFIX 0
C8     1   0.684428  0.898985  0.957170 11.000000  0.036260  0.037170 =
           0.023260 -0.001290  0.005760 -0.001710
C11    1   0.776743  0.903439  1.081589 11.000000  0.032580  0.037770 =
           0.027930  0.001150 -0.001820 -0.000950
C10    1   0.872109  0.899844  1.047282 11.000000  0.032660  0.056150 =
           0.037660 -0.009160  0.001040  0.001130
AFIX 43
H10    2   0.960972  0.899619  1.071866 11.000000 -1.200000
AFIX 0
C12    1   0.776003  0.915217  1.162856 11.000000  0.047410  0.052740 =
           0.025520  0.006510 -0.000630 -0.008390
AFIX 23
H12B   2   0.714109  0.823573  1.171940 11.000000 -1.200000
H12A   2   0.861495  0.881041  1.195603 11.000000 -1.200000
AFIX 0
C9     1   0.813547  0.896457  0.967151 11.000000  0.036860  0.059380 =
           0.034720 -0.009520  0.010000 -0.001260
AFIX 43
H9     2   0.855870  0.893121  0.928593 11.000000 -1.200000
AFIX 0
C6     1   0.499254  0.933433  0.692017 11.000000  0.028850  0.035030 =
           0.026430 -0.000460  0.006460  0.002170
H1A    2   0.067236  0.853138  0.379655 11.000000  0.089210
H2'    2   0.408574  0.874691  0.769998 11.000000  0.058010
H1B    2  -0.013811  0.750552  0.317401 11.000000  0.076900
H2B    2   0.888095  1.016992  0.750311 11.000000  0.093910
H3'    2   0.808441  1.175832  1.181991 11.000000  0.075110
H2A    2   0.787522  0.960906  0.777226 11.000000  0.082600
HKLF 4  1.0  1.00  0.00  0.00  0.00  1.00  0.00  0.00  0.00  1.00
END
;
data_global
_journal_date_recd_electronic     2013-06-30
_journal_date_accepted     2013-07-20
_journal_name_full     'Acta Crystallographica, Section E'
_journal_year     2013
_journal_volume     69
_journal_issue      8
_journal_page_first     o1342
_journal_page_last     o1343
_journal_paper_category     QO
_journal_paper_doi     10.1107/S1600536813020114
_journal_coeditor_code     YK2097
_publ_contact_author_name     'M. Sithambaresan'
_publ_contact_author_address
;
Department of Chemistry
Faculty of Science
Eastern University
Chenkalady
Sri Lanka
;
_publ_contact_author_email     'eesans@yahoo.com'
_publ_contact_author_fax     '94-65-2240758'
_publ_contact_author_phone     '94-65-2240755'
_publ_section_title
;\
<i>N</i>'-{(<i>E</i>)-[5-(Hydroxymethyl)furan-2-yl]methylidene}pyridine-4-\
carbohydrazide dihydrate
;
loop_
    _publ_author_name
    _publ_author_address
    'M. K. Prasanna'
;
      Department of Chemistry and Research Centre
      PRNSS College, Mattanur 670 702
      Kannur, Kerala
      India
;
    'M. Sithambaresan'
;
      Department of Chemistry
      Faculty of Science
      Eastern University, Sri Lanka
      Chenkalady
      Sri Lanka
;
    'K. Pradeepkumar'
;
      Department of Chemistry and Research Centre
      PRNSS College, Mattanur 670 702
      Kannur, Kerala
      India
;
    'M. R. Prathapachandra Kurup'
;
      Department of Applied Chemistry
      Cochin University of Science and Technology
      Kochi 682 022
      India
;
_publ_section_synopsis     .
