# Supplementary material for: N′-{(E)-[5-(Hy­droxy­meth­yl)furan-2-yl]methyl­idene}pyridine-4-carbohydrazide dihydrate
Source: Acta Crystallogr Sect E Struct Rep Online. 2013 Jul 27;69(Pt 8):o1342–3. doi: 10.1107/S1600536813020114 (PMC3793823; doi:10.1107/S1600536813020114)
Supplement: Supplementary file 2 [file e-69-o1342-Isup2.hkl]

# 
# h,k,l, Fc-squared, Fo-squared, sigma(Fo-squared) and status flag 
# 
data_I
_shelx_title ' HMFI_M in P2(1)/c' 
_shelx_refln_list_code          4 
_shelx_F_calc_maximum      240.86 
_exptl_crystal_F_000       592.00 
_reflns_d_resolution_high  0.7571 
 
loop_ 
 _symmetry_equiv_pos_as_xyz 
 'x, y, z' 
 '-x, y+1/2, -z+1/2' 
 '-x, -y, -z' 
 'x, -y-1/2, z-1/2' 
 
_cell_length_a    10.7020 
_cell_length_b     7.0263 
_cell_length_c    18.0243 
_cell_angle_alpha  90.000 
_cell_angle_beta  106.252 
_cell_angle_gamma  90.000 
 
_shelx_F_squared_multiplier     1.000 
 
loop_ 
 _refln_index_h 
 _refln_index_k 
 _refln_index_l 
 _refln_F_squared_calc 
 _refln_F_squared_meas 
 _refln_F_squared_sigma 
 _refln_observed_status 
   2   0   0     3437.04     3491.52     48.52 o 
   3   0   0     1987.84     1924.13     27.22 o 
   4   0   0      589.76      675.51     12.40 o 
   5   0   0      412.93      481.27      9.47 o 
   6   0   0       17.55        9.80      0.88 o 
   7   0   0        2.86        1.21      0.73 o 
   8   0   0      331.55      304.01      5.82 o 
   9   0   0      441.19      435.42     11.23 o 
  10   0   0       48.14       45.51      6.18 o 
  11   0   0      606.09      582.11     14.60 o 
  12   0   0       67.45       73.87     12.35 o 
  13   0   0        8.98       13.13      3.56 o 
   1   1   0        0.62        0.00      0.18 o 
   2   1   0      200.94      210.38      2.15 o 
   3   1   0        4.61        5.04      0.33 o 
   4   1   0      292.60      322.22      4.85 o 
   5   1   0      804.58      854.97     11.46 o 
   6   1   0        6.68        5.56      0.90 o 
   7   1   0       14.69       11.62      1.19 o 
   8   1   0      212.71      205.93      5.21 o 
   9   1   0       77.24       71.23      3.10 o 
  10   1   0      424.55      412.08     10.36 o 
  11   1   0        0.08        0.35      1.29 o 
  12   1   0        7.16        7.33      1.71 o 
  13   1   0        9.42        7.52      2.37 o 
   0   2   0    21233.50    20582.19    217.79 o 
   1   2   0     2155.85     2189.20     17.51 o 
   2   2   0      555.87      535.99      5.31 o 
   3   2   0     1053.45     1002.34      9.64 o 
   4   2   0      608.54      600.31      7.29 o 
   5   2   0      105.49      120.47      2.38 o 
   6   2   0       18.20       18.22      1.60 o 
   7   2   0       22.04       20.31      1.53 o 
   8   2   0      463.20      448.00      7.69 o 
   9   2   0       18.44       16.98      1.74 o 
  10   2   0       40.61       39.66      2.60 o 
  11   2   0       99.00       99.27      4.65 o 
  12   2   0       16.58       15.91      2.72 o 
  13   2   0        0.03       -0.10      1.81 o 
   1   3   0      233.97      234.60      2.54 o 
   2   3   0       10.82       11.31      0.67 o 
   3   3   0      635.73      650.25      7.14 o 
   4   3   0        9.00        6.91      0.79 o 
   5   3   0      302.94      210.75     56.99 o 
   6   3   0       79.12       77.04      2.46 o 
   7   3   0        2.79        2.71      0.96 o 
   8   3   0      185.70      199.23      5.59 o 
   9   3   0      175.21      173.45      7.28 o 
  10   3   0      797.50      782.01     14.91 o 
  11   3   0        0.01       -2.47      1.65 o 
  12   3   0        0.41        0.88      1.81 o 
   0   4   0     9762.45     9767.03    102.14 o 
   1   4   0      367.81      355.98      3.70 o 
   2   4   0      627.00      675.96      7.60 o 
   3   4   0       18.04       17.92      1.22 o 
   4   4   0       51.32       40.67      2.47 o 
   5   4   0        9.74       10.29      1.22 o 
   6   4   0       36.53       32.97      2.24 o 
   7   4   0        1.76        0.39      1.66 o 
   8   4   0       36.90       41.46      2.83 o 
   9   4   0       14.69       15.56      2.34 o 
  10   4   0        2.70        3.17      1.92 o 
  11   4   0       22.36       18.57      2.72 o 
  12   4   0       24.60       26.05      3.94 o 
   1   5   0       97.80       94.16      1.60 o 
   2   5   0        1.49        2.07      0.75 o 
   3   5   0      126.84      121.39      2.51 o 
   4   5   0        3.93        5.13      0.77 o 
   5   5   0        0.53       -1.19      1.07 o 
   6   5   0        5.65        6.65      1.38 o 
   7   5   0        1.27        1.08      1.49 o 
   8   5   0       13.47       12.54      1.93 o 
   9   5   0        9.18        5.37      2.01 o 
  10   5   0       12.29       14.81      2.44 o 
  11   5   0        5.00        4.35      2.21 o 
   0   6   0     2533.75     2406.38     29.79 o 
   1   6   0      379.21      384.22      4.56 o 
   2   6   0      183.66      172.99      4.13 o 
   3   6   0       88.81       79.63      3.79 o 
   4   6   0        3.98        5.11      1.59 o 
   5   6   0       29.17       26.71      1.82 o 
   6   6   0        5.83        6.71      1.43 o 
   7   6   0        6.12        4.84      1.54 o 
   8   6   0       47.46       56.42      3.20 o 
   9   6   0        1.65       -2.57      1.93 o 
  10   6   0        7.35        6.68      2.62 o 
   1   7   0        1.78        1.82      0.92 o 
   2   7   0        0.06       -1.89      1.26 o 
   3   7   0        0.00        0.48      1.68 o 
   4   7   0       11.27       11.58      2.16 o 
   5   7   0        3.10        3.80      2.02 o 
   6   7   0       14.23       18.64      2.69 o 
   7   7   0       23.37       30.21      6.89 o 
   8   7   0       39.87       41.35      5.46 o 
   0   8   0        0.14       -2.06      2.38 o 
   1   8   0        0.46       -1.43      1.38 o 
   2   8   0       17.76       20.11      2.85 o 
   3   8   0        3.68        0.86      1.82 o 
   4   8   0        9.55        6.54      2.16 o 
   5   8   0        0.62       -1.66      2.02 o 
   6   8   0        0.92       -2.14      2.02 o 
   1   9   0        0.67        1.43      2.35 o 
   2   9   0        0.64        0.36      2.14 o 
   3   9   0        3.94        1.90      2.38 o 
 -13   1   1       79.73       96.81      5.01 o 
 -12   1   1        1.73        2.84      1.57 o 
 -11   1   1        7.49        5.57      1.59 o 
 -10   1   1       27.47       23.11      2.12 o 
  -9   1   1      152.84      153.85      4.29 o 
  -8   1   1      249.84      254.05      7.48 o 
  -7   1   1       70.87       69.75      3.10 o 
  -6   1   1       15.57       14.20      0.93 o 
  -5   1   1     1232.25     1336.27     15.39 o 
  -4   1   1        0.01       -0.40      0.46 o 
  -3   1   1     7060.61     7294.60     61.72 o 
  -2   1   1      910.66      933.69      7.76 o 
  -1   1   1      263.85      203.10      5.60 o 
   0   1   1      350.88      240.10     10.07 o 
   1   1   1      716.77      615.73     15.20 o 
   2   1   1      572.21      569.97      6.06 o 
   3   1   1     6111.27     6461.13     69.36 o 
   4   1   1        8.82        7.53      0.89 o 
   5   1   1      236.74      263.69      5.24 o 
   6   1   1       18.48       29.86      3.33 o 
   7   1   1       19.94       17.05      1.60 o 
   8   1   1      540.06      521.41     10.13 o 
   9   1   1     2089.70     2072.71     27.64 o 
  10   1   1      159.57      165.86      5.75 o 
  11   1   1       55.69       56.57      3.17 o 
  12   1   1        1.58       -1.70      1.33 o 
  13   1   1       14.93       13.58      2.85 o 
 -13   2   1       27.58       32.86      3.38 o 
 -12   2   1      206.61      211.21      6.85 o 
 -11   2   1        0.35       -2.29      1.54 o 
 -10   2   1        1.27        0.48      1.24 o 
  -9   2   1       69.77       65.16      2.84 o 
  -8   2   1      153.40      153.59      4.00 o 
  -7   2   1        3.65        6.56      1.15 o 
  -6   2   1      233.47      244.49      4.92 o 
  -5   2   1      563.40      603.79      7.68 o 
  -4   2   1      201.48      221.11      2.93 o 
  -3   2   1     2182.02     2154.13     20.10 o 
  -2   2   1      402.81      384.09      3.31 o 
  -1   2   1    58012.42    56029.24    447.24 o 
   0   2   1     7526.64     7314.05     54.20 o 
   1   2   1     4341.38     4286.38     32.04 o 
   2   2   1       99.11       90.52      1.28 o 
   3   2   1       16.36       13.63      0.72 o 
   4   2   1      150.28      180.65      3.62 o 
   5   2   1      513.92      526.83      7.42 o 
   6   2   1        1.29        1.79      0.43 o 
   7   2   1      603.67      636.04     11.23 o 
   8   2   1      697.95      716.01     14.40 o 
   9   2   1      513.17      509.49      8.88 o 
  10   2   1      232.02      229.71      5.59 o 
  11   2   1       18.09       22.28      2.72 o 
  12   2   1       19.34       19.79      2.83 o 
  13   2   1        1.03        1.55      2.00 o 
 -12   3   1       15.10       15.43      2.64 o 
 -11   3   1       35.63       37.97      3.38 o 
 -10   3   1        0.17       -1.26      1.72 o 
  -9   3   1        3.87        3.71      1.72 o 
  -8   3   1        1.45        2.15      1.15 o 
  -7   3   1      156.23      155.61      3.57 o 
  -6   3   1       84.39       84.06      2.38 o 
  -5   3   1      313.54      318.42      4.62 o 
  -4   3   1      241.85      241.47      2.99 o 
  -3   3   1       26.72       21.48      1.10 o 
  -2   3   1        1.01       -0.59      0.39 o 
  -1   3   1     1375.21     1362.33     12.65 o 
   0   3   1       16.33       16.24      0.62 o 
   1   3   1       26.76       21.09      0.69 o 
   2   3   1      156.00      166.48      2.16 o 
   3   3   1        7.48        8.30      0.61 o 
   4   3   1      294.25      289.74      4.53 o 
   5   3   1      121.75      128.52      2.59 o 
   6   3   1       77.14       72.49      2.06 o 
   7   3   1      217.15      217.81      5.13 o 
   8   3   1       28.03       26.63      2.21 o 
   9   3   1       62.49       64.03      3.61 o 
  10   3   1        3.56        4.56      2.00 o 
  11   3   1       17.54       20.05      2.62 o 
  12   3   1        0.16       -2.59      1.72 o 
 -12   4   1       31.32       31.09      3.33 o 
 -11   4   1       20.06       22.94      2.83 o 
 -10   4   1        1.52        3.67      1.88 o 
  -9   4   1      219.59      232.76      8.04 o 
  -8   4   1       89.29       89.99      3.89 o 
  -7   4   1        4.06        2.22      1.32 o 
  -6   4   1       39.15       37.13      2.05 o 
  -5   4   1      103.87      105.37      3.91 o 
  -4   4   1      134.27      130.14      2.70 o 
  -3   4   1       36.73       33.89      1.56 o 
  -2   4   1      594.34      640.94      6.69 o 
  -1   4   1     3994.24     4043.56     36.52 o 
   0   4   1     3641.70     3648.39     30.74 o 
   1   4   1      604.98      570.19      5.89 o 
   2   4   1      243.43      231.91      2.93 o 
   3   4   1       18.90       23.21      1.32 o 
   4   4   1      196.56      218.71      7.42 o 
   5   4   1      244.84      241.41      4.96 o 
   6   4   1       18.64       18.65      1.50 o 
   7   4   1        1.04        1.71      1.58 o 
   8   4   1      114.72      111.44      4.34 o 
   9   4   1      216.50      221.35      6.54 o 
  10   4   1       44.00       44.18      3.47 o 
  11   4   1       55.46       57.90      4.10 o 
  12   4   1        4.86        5.39      2.28 o 
 -11   5   1       71.34       63.74      4.17 o 
 -10   5   1        5.64        4.69      3.04 o 
  -9   5   1        5.06        0.48      1.67 o 
  -8   5   1        0.20       -1.89      1.26 o 
  -7   5   1        0.14       -1.21      1.09 o 
  -6   5   1       28.51       27.93      2.01 o 
  -5   5   1       55.87       62.65      2.05 o 
  -4   5   1        1.83        1.10      0.75 o 
  -3   5   1      121.74      122.99      2.48 o 
  -2   5   1      121.98      120.97      2.73 o 
  -1   5   1      604.03      620.11      6.06 o 
   0   5   1      278.50      277.18      3.45 o 
   1   5   1      366.64      371.23      4.30 o 
   2   5   1        2.66        0.18      0.59 o 
   3   5   1        6.84        8.43      0.88 o 
   4   5   1        3.86        5.02      0.90 o 
   5   5   1       32.91       27.03      1.60 o 
   6   5   1        2.83        1.04      0.94 o 
   7   5   1      146.22      162.22      4.96 o 
   8   5   1       66.25       72.22      4.59 o 
   9   5   1      675.30      680.20     27.97 o 
  10   5   1       23.73       25.99      2.86 o 
  11   5   1        6.95        8.03      2.56 o 
 -10   6   1        9.34       12.28      4.04 o 
  -9   6   1       20.74       23.13      3.07 o 
  -8   6   1       35.89       37.10      2.79 o 
  -7   6   1        9.08        8.65      1.67 o 
  -6   6   1       11.22       11.88      1.43 o 
  -5   6   1       42.31       45.39      2.74 o 
  -4   6   1       66.10       63.50      3.02 o 
  -3   6   1        1.76        2.24      1.60 o 
  -2   6   1       30.91       25.93      1.83 o 
  -1   6   1      440.53      410.73      4.76 o 
   0   6   1        7.85        8.61      1.06 o 
   1   6   1      210.01      209.67      3.08 o 
   2   6   1       20.72       21.95      1.13 o 
   3   6   1       42.52       39.36      3.23 o 
   4   6   1        0.16       -0.67      0.89 o 
   5   6   1       25.62       25.21      2.61 o 
   6   6   1        1.87        2.12      1.40 o 
   7   6   1       30.65       34.68      2.52 o 
   8   6   1        2.48        6.59      1.88 o 
   9   6   1       41.05       51.75      3.48 o 
  10   6   1        0.82       -0.58      2.16 o 
  -9   7   1        0.00        0.95      3.80 o 
  -8   7   1        0.62       -0.55      2.16 o 
  -7   7   1        1.98        0.91      2.16 o 
  -6   7   1       12.10       10.14      2.35 o 
  -5   7   1        3.81        3.33      2.38 o 
  -4   7   1        0.75        1.19      2.14 o 
  -3   7   1       31.64       27.50      2.56 o 
  -2   7   1       11.86        7.91      1.67 o 
  -1   7   1       40.85       36.88      1.74 o 
   0   7   1        5.55        5.82      1.06 o 
   1   7   1       41.01       36.15      1.50 o 
   2   7   1        1.76       -0.88      1.55 o 
   3   7   1        0.30       -1.32      1.26 o 
   4   7   1        0.00       -0.63      1.37 o 
   5   7   1        9.15        6.72      2.16 o 
   6   7   1        0.76       -0.60      1.82 o 
   7   7   1        5.41        3.55      2.50 o 
   8   7   1       29.36       34.72      6.41 o 
  -7   8   1        0.04       -1.90      2.85 o 
  -6   8   1       12.63        8.27      2.50 o 
  -5   8   1       16.52       14.95      2.84 o 
  -4   8   1       32.02       36.08      3.56 o 
  -3   8   1        0.72        0.26      2.38 o 
  -2   8   1       70.94       72.02      6.65 o 
  -1   8   1      456.55      420.51      8.28 o 
   0   8   1       46.34       40.65      1.81 o 
   1   8   1       73.64       62.33      5.14 o 
   2   8   1        0.01       -0.17      1.82 o 
   3   8   1        9.36        7.24      2.16 o 
   4   8   1        9.80        6.18      2.28 o 
   5   8   1       16.68       17.58      3.02 o 
   6   8   1        1.23       -2.16      2.16 o 
  -3   9   1        0.28        1.90      2.38 o 
  -2   9   1        4.46        5.82      1.93 o 
  -1   9   1        3.48        3.87      2.28 o 
   0   9   1       17.29       19.95      3.02 o 
   1   9   1        0.05        0.95      2.85 o 
   2   9   1        0.69        0.32      1.93 o 
   3   9   1        0.12       -3.56      2.38 o 
 -13   0   2       52.38       60.18      5.13 o 
 -12   0   2       16.66       17.89      3.09 o 
 -11   0   2       30.02       26.16      3.36 o 
 -10   0   2       25.59       27.15      3.02 o 
  -9   0   2       17.33        8.17      2.16 o 
  -8   0   2      309.06      340.52      8.86 o 
  -7   0   2        2.53        1.76      1.14 o 
  -6   0   2      541.94      624.32     13.11 o 
  -5   0   2      367.49      366.18      8.23 o 
  -4   0   2     7280.66     7328.39    101.61 o 
  -3   0   2     5419.34     5160.13     57.55 o 
  -2   0   2    20122.67    19819.94    273.87 o 
   1   0   2      919.62      915.28     15.91 o 
   2   0   2     2214.54     2225.48     38.42 o 
   3   0   2      161.47      171.61      6.18 o 
   4   0   2       28.21       28.98      2.85 o 
   5   0   2     1173.22     1207.11     32.41 o 
   6   0   2     3141.26     3119.66     78.47 o 
   7   0   2      226.91      233.08      5.80 o 
   8   0   2     2366.44     2422.38     43.45 o 
   9   0   2      346.65      295.27     11.41 o 
  10   0   2        1.11        2.16      1.82 o 
  11   0   2      111.63      105.33      5.68 o 
  12   0   2        2.45        0.37      2.16 o 
  13   0   2        4.68        5.11      2.62 o 
 -13   1   2       18.32       24.09      3.19 o 
 -12   1   2        0.05       -0.82      1.40 o 
 -11   1   2        7.01        6.52      1.59 o 
 -10   1   2       18.79       17.16      1.93 o 
  -9   1   2      146.68      143.60      3.97 o 
  -8   1   2        0.74       -1.07      0.71 o 
  -7   1   2        1.62        1.40      0.61 o 
  -6   1   2       75.26       68.64      1.77 o 
  -5   1   2      304.48      366.19      4.43 o 
  -4   1   2      201.86      207.08      2.57 o 
  -3   1   2      425.83      452.08      4.10 o 
  -2   1   2      870.71      827.90      6.86 o 
  -1   1   2       20.60       20.91      0.56 o 
   0   1   2       20.61       15.41      0.65 o 
   1   1   2      590.92      576.24      6.46 o 
   2   1   2      795.37      767.62     11.22 o 
   3   1   2       78.61       75.08      2.69 o 
   4   1   2      741.92      762.47     11.90 o 
   5   1   2       22.15       15.78      1.82 o 
   6   1   2       10.12       14.39      2.02 o 
   7   1   2      262.20      264.35      9.27 o 
   8   1   2      936.44      887.02     19.18 o 
   9   1   2       19.52       20.79      2.37 o 
  10   1   2        1.17       -0.71      1.51 o 
  11   1   2        0.74        1.65      1.47 o 
  12   1   2        5.97        6.67      2.28 o 
  13   1   2       18.19       15.18      2.72 o 
 -13   2   2        0.17        2.53      3.17 o 
 -12   2   2        1.39        1.26      2.00 o 
 -11   2   2        5.14        0.88      2.15 o 
 -10   2   2       53.14       52.72      2.79 o 
  -9   2   2       19.89       15.11      1.72 o 
  -8   2   2      105.75      109.65      4.05 o 
  -7   2   2        3.22        0.51      1.03 o 
  -6   2   2       29.08       30.23      1.42 o 
  -5   2   2       12.35       11.02      0.78 o 
  -4   2   2       49.09       46.88      1.02 o 
  -3   2   2     1524.79     1549.10     13.61 o 
  -2   2   2       11.10       14.08      0.65 o 
  -1   2   2     1446.98     1427.34     10.94 o 
   0   2   2      318.18      334.81      2.71 o 
   1   2   2      126.77      123.62      1.36 o 
   2   2   2      744.81      777.45      8.06 o 
   3   2   2       17.18       10.46      0.83 o 
   4   2   2       18.91       19.89      1.12 o 
   5   2   2        9.40       10.18      1.39 o 
   6   2   2      228.77      215.07      4.43 o 
   7   2   2       26.51       24.00      1.58 o 
   8   2   2      519.39      528.46     10.29 o 
   9   2   2        4.29        2.81      2.01 o 
  10   2   2       22.48       21.94      2.12 o 
  11   2   2       56.87       58.52      4.00 o 
  12   2   2        0.92       -0.53      1.92 o 
 -13   3   2       42.83       48.56      4.10 o 
 -12   3   2        0.09       -0.79      1.92 o 
 -11   3   2       24.17       32.27      3.06 o 
 -10   3   2        1.95       -1.27      1.65 o 
  -9   3   2       42.64       41.34      4.59 o 
  -8   3   2       29.83       27.06      1.78 o 
  -7   3   2       77.00       81.07      2.22 o 
  -6   3   2        2.17        1.33      0.70 o 
  -5   3   2      255.62      267.25      4.02 o 
  -4   3   2      442.95      442.03      5.22 o 
  -3   3   2      575.51      607.79      6.17 o 
  -2   3   2      551.92      551.80      5.60 o 
  -1   3   2      126.80      109.33      1.97 o 
   0   3   2      890.59      910.43      8.59 o 
   1   3   2        0.39       -0.45      0.30 o 
   2   3   2        3.73        2.58      0.59 o 
   3   3   2      233.08      244.61      3.37 o 
   4   3   2      327.94      328.59      5.01 o 
   5   3   2        3.68        4.34      0.66 o 
   6   3   2       48.98       48.28      1.99 o 
   7   3   2      752.77      743.64     10.61 o 
   8   3   2     1543.11     1587.76     24.78 o 
   9   3   2      137.17      143.93      6.36 o 
  10   3   2       20.62       16.80      2.55 o 
  11   3   2        7.50        7.80      2.28 o 
  12   3   2       31.75       35.72      3.90 o 
 -12   4   2        4.77        8.25      2.37 o 
 -11   4   2        4.89        2.87      2.09 o 
 -10   4   2        0.01        1.64      1.78 o 
  -9   4   2       42.64       31.50      2.83 o 
  -8   4   2       13.10       12.16      1.78 o 
  -7   4   2       12.58       14.97      1.57 o 
  -6   4   2      324.61      332.66      5.95 o 
  -5   4   2        0.02       -0.75      0.81 o 
  -4   4   2     1863.82     1978.78     25.08 o 
  -3   4   2      610.69      627.88      6.47 o 
  -2   4   2     2685.58     2835.95     30.61 o 
  -1   4   2       15.38       13.69      1.95 o 
   0   4   2     2133.43     2061.91     18.88 o 
   1   4   2       73.50       71.75      1.45 o 
   2   4   2       23.66       21.58      0.95 o 
   3   4   2      402.02      436.28      6.74 o 
   4   4   2      172.29      175.23      3.98 o 
   5   4   2       84.30       89.42      2.83 o 
   6   4   2       90.38       88.23      2.96 o 
   7   4   2      145.45      146.74      4.72 o 
   8   4   2      359.00      368.29     10.35 o 
   9   4   2      117.05      121.35      5.65 o 
  10   4   2       26.45       28.29      2.99 o 
  11   4   2        5.36        4.12      2.16 o 
 -11   5   2        0.97       -0.63      1.92 o 
 -10   5   2        4.59        3.53      2.19 o 
  -9   5   2       49.19       50.22      4.06 o 
  -8   5   2        0.34        0.34      1.45 o 
  -7   5   2        7.04        6.33      1.94 o 
  -6   5   2       12.05       12.74      1.40 o 
  -5   5   2        5.95        6.43      0.93 o 
  -4   5   2       65.64       66.50      2.41 o 
  -3   5   2       48.41       47.05      2.01 o 
  -2   5   2       20.50       16.48      1.36 o 
  -1   5   2       67.82       63.12      2.12 o 
   0   5   2      308.72      296.34      3.89 o 
   1   5   2        3.55        3.24      0.56 o 
   2   5   2       32.58       33.89      1.25 o 
   3   5   2      122.02      113.60      2.61 o 
   4   5   2       14.96       14.72      1.19 o 
   5   5   2        0.19       -0.86      0.83 o 
   6   5   2        0.32        1.29      1.05 o 
   7   5   2       77.58       85.67      3.29 o 
   8   5   2       44.06       44.33      3.23 o 
   9   5   2       21.85       23.50      2.78 o 
  10   5   2        2.31        1.58      2.06 o 
  11   5   2        1.53        0.58      2.09 o 
 -10   6   2       38.98       36.57      3.85 o 
  -9   6   2        1.95        0.95      3.09 o 
  -8   6   2       13.19       11.72      2.37 o 
  -7   6   2        4.16        4.55      1.38 o 
  -6   6   2       79.81       76.93      2.56 o 
  -5   6   2       12.98       11.89      1.72 o 
  -4   6   2      274.84      286.86      6.48 o 
  -3   6   2      509.03      522.67     10.68 o 
  -2   6   2      489.54      482.42      7.70 o 
  -1   6   2      237.70      222.53      3.28 o 
   0   6   2      180.54      167.27      2.90 o 
   1   6   2       20.34       19.09      1.50 o 
   2   6   2        1.57        0.61      0.61 o 
   3   6   2      129.05      138.14      5.79 o 
   4   6   2      155.80      151.75      4.97 o 
   5   6   2       13.03       11.55      1.76 o 
   6   6   2        5.55        3.68      1.51 o 
   7   6   2       30.46       27.78      2.44 o 
   8   6   2      321.23      321.80     11.44 o 
   9   6   2       35.43       36.79      2.99 o 
  -9   7   2       25.06       32.78      5.70 o 
  -8   7   2        7.77        5.64      2.50 o 
  -7   7   2       22.37       23.74      3.18 o 
  -6   7   2        7.37        6.18      3.33 o 
  -5   7   2        0.25        1.26      1.45 o 
  -4   7   2        0.09       -1.27      1.94 o 
  -3   7   2        6.15        8.59      1.60 o 
  -2   7   2       14.10       17.06      1.64 o 
  -1   7   2      181.46      188.45      3.52 o 
   0   7   2        4.87        6.10      1.03 o 
   1   7   2        5.08        4.01      0.92 o 
   2   7   2        0.02       -0.76      0.77 o 
   3   7   2        0.00       -1.28      1.26 o 
   4   7   2       19.41       17.52      2.00 o 
   5   7   2       10.63       10.08      2.82 o 
   6   7   2       18.39       21.00      3.02 o 
   7   7   2       25.80       26.99      4.75 o 
   8   7   2       89.82      106.56      5.68 o 
  -7   8   2        1.47       -2.85      3.33 o 
  -6   8   2        6.56        4.75      2.35 o 
  -5   8   2        0.02       -1.43      2.02 o 
  -4   8   2        1.39       -0.30      1.82 o 
  -3   8   2        0.05       -2.26      2.88 o 
  -2   8   2        0.00       -2.09      3.96 o 
  -1   8   2       15.40       13.19      1.85 o 
   0   8   2       73.86       68.82      2.33 o 
   1   8   2        0.20       -1.52      1.19 o 
   2   8   2        1.79        0.06      1.54 o 
   3   8   2        4.91        4.39      1.72 o 
   4   8   2        0.43       -2.17      1.45 o 
   5   8   2        4.06        4.75      2.85 o 
   6   8   2        2.75        2.38      2.35 o 
  -3   9   2        2.94        3.43      2.16 o 
  -2   9   2       11.19       15.87      2.37 o 
  -1   9   2        8.33        9.37      2.50 o 
   0   9   2       13.93       14.59      3.80 o 
   1   9   2        3.51        1.90      3.33 o 
   2   9   2        3.34        9.98      2.85 o 
 -13   1   3        1.59       -0.28      1.81 o 
 -12   1   3       21.65       26.67      2.45 o 
 -11   1   3        0.28       -1.73      1.15 o 
 -10   1   3       28.02       27.44      2.50 o 
  -9   1   3      254.28      249.71      5.37 o 
  -8   1   3        7.95        7.11      1.24 o 
  -7   1   3        1.76       -0.28      0.67 o 
  -6   1   3       23.26       13.43      0.76 o 
  -5   1   3      334.38      371.30      4.22 o 
  -4   1   3       52.17       46.88      1.09 o 
  -3   1   3      432.79      401.82      3.58 o 
  -2   1   3      127.05      143.06      1.55 o 
  -1   1   3     5478.18     5348.76     64.07 o 
   0   1   3       75.21       67.10      1.07 o 
   1   1   3      894.52      839.67      8.42 o 
   2   1   3     2879.76     2806.34     34.08 o 
   3   1   3     3956.41     4027.81     69.13 o 
   4   1   3      250.49      239.72      6.21 o 
   5   1   3      716.05      719.69     14.81 o 
   6   1   3      586.25      622.08     13.62 o 
   7   1   3     2288.83     2153.32     39.97 o 
   8   1   3       84.34       77.88      4.86 o 
   9   1   3       56.42       46.08      4.19 o 
  10   1   3       55.78       55.44      3.65 o 
  11   1   3        0.01       -0.69      1.33 o 
  12   1   3       31.41       27.36      3.20 o 
 -13   2   3        5.28        4.28      2.19 o 
 -12   2   3        0.00       -1.90      1.65 o 
 -11   2   3       28.22       29.48      2.99 o 
 -10   2   3       39.21       34.93      2.47 o 
  -9   2   3       38.33       40.94      2.40 o 
  -8   2   3      185.54      208.80      4.63 o 
  -7   2   3       11.68       12.09      1.09 o 
  -6   2   3       64.66       63.92      1.88 o 
  -5   2   3     3942.54     4309.01     39.59 o 
  -4   2   3      825.09      856.60      8.47 o 
  -3   2   3     2577.55     2818.36     24.25 o 
  -2   2   3       12.09       10.31      0.66 o 
  -1   2   3     3492.67     3607.57     38.96 o 
   0   2   3       84.48       79.13      0.98 o 
   1   2   3     1907.21     1868.92     15.79 o 
   2   2   3       42.92       34.74      0.93 o 
   3   2   3      247.30      233.60      4.26 o 
   4   2   3      273.80      283.84      5.31 o 
   5   2   3      136.16      134.87      3.83 o 
   6   2   3      659.70      661.16     10.96 o 
   7   2   3     1094.18     1056.80     16.83 o 
   8   2   3      182.91      168.30      5.73 o 
   9   2   3      106.53      101.80      4.17 o 
  10   2   3       31.26       29.13      2.86 o 
  11   2   3       16.43       17.88      2.64 o 
  12   2   3       43.82       42.81      3.82 o 
 -13   3   3        1.38        2.92      2.09 o 
 -12   3   3       10.70        9.08      2.37 o 
 -11   3   3        0.91       -0.57      1.72 o 
 -10   3   3       97.14       95.74      4.34 o 
  -9   3   3       50.54       47.66      3.27 o 
  -8   3   3        6.06        5.82      1.10 o 
  -7   3   3       49.68       49.34      1.75 o 
  -6   3   3        2.46        2.61      0.74 o 
  -5   3   3      180.73      186.46      3.17 o 
  -4   3   3       32.35       32.59      1.13 o 
  -3   3   3       79.99       71.73      1.47 o 
  -2   3   3      269.34      269.22      3.36 o 
  -1   3   3     2765.69     2652.19     23.87 o 
   0   3   3       54.47       55.21      1.12 o 
   1   3   3      612.97      641.01      5.90 o 
   2   3   3       60.36       67.18      1.23 o 
   3   3   3        3.61        3.53      0.69 o 
   4   3   3        1.32        3.08      0.96 o 
   5   3   3       62.93       70.79      3.58 o 
   6   3   3      137.70      135.15      3.66 o 
   7   3   3       31.08       32.55      1.92 o 
   8   3   3       46.58       43.48      2.83 o 
   9   3   3       51.12       48.36      9.26 o 
  10   3   3       69.38       72.43      7.13 o 
  11   3   3        6.35        8.59      2.28 o 
  12   3   3       12.16       14.29      2.72 o 
 -12   4   3        3.18        1.87      3.46 o 
 -11   4   3       44.90       52.15      3.79 o 
 -10   4   3        3.48        1.61      1.88 o 
  -9   4   3       18.67       15.28      3.60 o 
  -8   4   3       84.77       95.94      3.21 o 
  -7   4   3       46.02       41.41      2.21 o 
  -6   4   3       60.59       55.52      2.40 o 
  -5   4   3      242.50      280.63      5.34 o 
  -4   4   3      582.18      601.73      7.58 o 
  -3   4   3       63.99       71.64      1.99 o 
  -2   4   3      129.67      138.98      2.28 o 
  -1   4   3       95.56       99.90      2.30 o 
   0   4   3       63.75       66.06      2.19 o 
   1   4   3      110.73      112.52      1.86 o 
   2   4   3        0.40       -0.90      0.60 o 
   3   4   3      200.17      208.84      5.35 o 
   4   4   3       35.23       35.27      1.64 o 
   5   4   3       29.66       27.54      1.92 o 
   6   4   3        9.06       10.97      1.58 o 
   7   4   3      451.20      461.04      8.70 o 
   8   4   3       37.91       30.88      3.31 o 
   9   4   3       19.30       17.69      3.02 o 
  10   4   3       23.55       20.99      2.74 o 
  11   4   3        6.03        9.03      2.47 o 
 -11   5   3       11.48       11.66      2.44 o 
 -10   5   3       20.85       22.85      2.80 o 
  -9   5   3       11.29       12.13      2.16 o 
  -8   5   3       15.06       16.91      2.07 o 
  -7   5   3        5.87        7.45      1.33 o 
  -6   5   3       35.55       41.20      2.10 o 
  -5   5   3       72.12       72.47      2.26 o 
  -4   5   3       33.08       28.32      2.00 o 
  -3   5   3       23.33       20.21      1.53 o 
  -2   5   3       11.80        9.10      0.82 o 
  -1   5   3       24.65       27.17      1.27 o 
   0   5   3      232.46      233.27      3.33 o 
   1   5   3       66.34       66.88      1.86 o 
   2   5   3        0.09        1.43      0.61 o 
   3   5   3       28.00       25.17      1.59 o 
   4   5   3       46.03       52.36      2.12 o 
   5   5   3      360.04      373.41      6.26 o 
   6   5   3      613.76      619.94      9.46 o 
   7   5   3      295.30      330.93      7.36 o 
   8   5   3       24.52       21.85      3.31 o 
   9   5   3      152.27      168.34     11.61 o 
  10   5   3        0.03       -2.37      1.88 o 
 -10   6   3        7.12        4.28      2.28 o 
  -9   6   3        4.36        4.43      1.93 o 
  -8   6   3        7.91       10.18      2.01 o 
  -7   6   3        1.17       -0.37      0.99 o 
  -6   6   3       18.68       16.41      1.92 o 
  -5   6   3       43.30       41.71      2.64 o 
  -4   6   3      111.38      106.28      3.65 o 
  -3   6   3       31.31       27.77      2.19 o 
  -2   6   3        0.84        0.55      1.15 o 
  -1   6   3      344.99      322.37      4.78 o 
   0   6   3       15.98       14.47      1.12 o 
   1   6   3      139.43      136.30      2.80 o 
   2   6   3       71.08       74.60      2.65 o 
   3   6   3       43.62       38.35      3.22 o 
   4   6   3        2.91        3.95      1.26 o 
   5   6   3        1.43        2.08      1.26 o 
   6   6   3       34.77       37.31      4.65 o 
   7   6   3       74.30       77.32      7.36 o 
   8   6   3        0.63        0.40      1.72 o 
   9   6   3        1.37        1.31      1.72 o 
  -9   7   3       10.18       15.68      4.75 o 
  -8   7   3        3.19        1.64      2.16 o 
  -7   7   3        0.54       -0.60      1.82 o 
  -6   7   3        7.88        7.43      1.81 o 
  -5   7   3       22.34       27.47      2.78 o 
  -4   7   3        2.89        1.43      1.45 o 
  -3   7   3        2.03        2.46      2.11 o 
  -2   7   3        0.10       -0.59      1.32 o 
  -1   7   3       71.39       61.49      2.00 o 
   0   7   3        3.90        4.01      1.12 o 
   1   7   3        2.90        2.76      1.04 o 
   2   7   3        0.09       -0.82      2.21 o 
   3   7   3        0.63        0.38      1.03 o 
   4   7   3        0.23        0.81      1.00 o 
   5   7   3       60.33       63.30      2.95 o 
   6   7   3       60.39       61.29      2.84 o 
   7   7   3       33.57       36.84      3.85 o 
   8   7   3       18.60       27.24      3.65 o 
  -7   8   3        2.90       -0.95      3.33 o 
  -6   8   3        5.66        4.75      2.35 o 
  -5   8   3       48.91       50.59      3.38 o 
  -4   8   3      118.73      118.97     11.15 o 
  -3   8   3       35.94       23.40      2.44 o 
  -2   8   3       31.46       30.36      2.52 o 
  -1   8   3       33.16       23.56      1.90 o 
   0   8   3        3.90        2.54      1.42 o 
   1   8   3        9.27        9.36      1.17 o 
   2   8   3       33.32       28.20      3.74 o 
   3   8   3        0.01       -1.84      1.54 o 
   4   8   3        2.87        0.00      1.65 o 
   5   8   3        0.93        1.88      1.72 o 
   6   8   3       24.22       32.30      5.23 o 
  -3   9   3        4.94        8.35      2.28 o 
  -2   9   3        8.15        9.27      2.18 o 
  -1   9   3        2.03        0.80      1.81 o 
   0   9   3       14.89       12.91      2.19 o 
   1   9   3        1.59        0.48      2.85 o 
   2   9   3        0.64       -0.65      1.82 o 
 -14   0   4        2.32        2.85      3.80 o 
 -13   0   4       18.83       19.11      3.31 o 
 -12   0   4       29.51       27.82      3.52 o 
 -11   0   4        0.91        0.99      1.93 o 
 -10   0   4       80.84       84.77      4.67 o 
  -9   0   4       36.47       36.31      3.18 o 
  -8   0   4      136.42      129.80      5.01 o 
  -7   0   4       23.13       18.89      1.19 o 
  -6   0   4     8420.17     9312.64    129.58 o 
  -5   0   4       43.48       59.20      1.76 o 
  -4   0   4     1076.21     1031.93     15.51 o 
  -3   0   4     1242.60     1363.80     17.13 o 
  -2   0   4     1396.44     1499.24     21.37 o 
  -1   0   4     2625.25     2594.22     44.38 o 
   0   0   4     1234.64     1114.06     18.73 o 
   1   0   4     1373.34     1302.68     23.00 o 
   2   0   4       27.99       39.91      2.85 o 
   3   0   4      864.09      933.82     24.77 o 
   4   0   4      147.72      155.41      6.65 o 
   5   0   4     4428.25     4431.48    108.99 o 
   6   0   4     1197.01     1182.53     32.86 o 
   7   0   4        3.38        1.43      2.38 o 
   8   0   4      543.22      513.53     18.07 o 
   9   0   4       42.68       32.31      4.75 o 
  10   0   4      330.70      332.69     14.73 o 
  11   0   4       15.09       13.46      2.84 o 
  12   0   4       40.71       38.78      4.51 o 
 -13   1   4        3.82        2.66      2.09 o 
 -12   1   4        5.27        3.10      1.59 o 
 -11   1   4       75.40       78.86      3.45 o 
 -10   1   4       96.58       95.74      3.45 o 
  -9   1   4       16.27       12.77      1.53 o 
  -8   1   4       20.46       18.44      1.22 o 
  -7   1   4        2.16        2.40      0.76 o 
  -6   1   4       42.67       45.53      1.62 o 
  -5   1   4        5.77        5.29      0.66 o 
  -4   1   4      431.24      426.44      5.00 o 
  -3   1   4      175.28      183.85      2.15 o 
  -2   1   4      490.83      454.32      4.98 o 
  -1   1   4      755.94      742.65      8.33 o 
   0   1   4     3110.73     3022.01     29.07 o 
   1   1   4      401.30      373.40      4.07 o 
   2   1   4       95.39      117.28      2.74 o 
   3   1   4       11.13       11.48      1.34 o 
   4   1   4     1172.00     1186.66     22.41 o 
   5   1   4      196.51      238.30      6.72 o 
   6   1   4      406.58      373.58      9.40 o 
   7   1   4       20.47       12.35      2.35 o 
   8   1   4       85.15       75.54      4.70 o 
   9   1   4       88.92       92.69      9.74 o 
  10   1   4       63.09       63.68      4.82 o 
  11   1   4        6.08        4.94      1.73 o 
  12   1   4        5.72        4.28      2.09 o 
 -13   2   4       10.35        8.30      2.44 o 
 -12   2   4       15.52       14.83      2.52 o 
 -11   2   4        0.22        0.63      1.65 o 
 -10   2   4       45.40       44.27      3.57 o 
  -9   2   4       14.21       17.03      1.69 o 
  -8   2   4        1.71        1.04      0.88 o 
  -7   2   4       36.66       37.70      1.69 o 
  -6   2   4      787.87      844.83      8.70 o 
  -5   2   4      218.82      232.47      2.97 o 
  -4   2   4      555.78      572.73      6.42 o 
  -3   2   4      414.24      439.53      4.37 o 
  -2   2   4      413.51      428.72      4.43 o 
  -1   2   4      393.27      405.62      4.22 o 
   0   2   4      223.32      211.02      2.24 o 
   1   2   4      213.93      213.45      2.27 o 
   2   2   4     1293.12     1352.18     13.60 o 
   3   2   4        9.11        7.84      1.73 o 
   4   2   4       32.51       31.43      1.60 o 
   5   2   4      319.43      319.57      7.70 o 
   6   2   4       80.97       91.65      2.86 o 
   7   2   4       13.67       11.65      2.07 o 
   8   2   4       42.79       39.96      4.72 o 
   9   2   4       19.91       19.71      2.97 o 
  10   2   4       23.30       27.22      2.78 o 
  11   2   4        3.13        3.17      1.92 o 
  12   2   4        1.61        1.72      2.16 o 
 -13   3   4        0.42       -1.90      1.92 o 
 -12   3   4       28.34       26.28      3.06 o 
 -11   3   4       43.14       48.66      3.74 o 
 -10   3   4      114.70      119.08      4.83 o 
  -9   3   4      167.01      176.02      4.39 o 
  -8   3   4      110.98      110.98      3.60 o 
  -7   3   4        8.86       11.12      0.72 o 
  -6   3   4      129.59      133.95      2.16 o 
  -5   3   4      226.89      226.08      3.27 o 
  -4   3   4       28.34       32.58      1.00 o 
  -3   3   4       39.47       37.67      1.30 o 
  -2   3   4      184.53      215.32      5.14 o 
  -1   3   4      162.07      171.05      2.22 o 
   0   3   4      965.33      970.84      9.20 o 
   1   3   4        0.68        0.14      0.37 o 
   2   3   4        8.52        9.03      0.67 o 
   3   3   4        1.46        0.75      0.52 o 
   4   3   4     1785.33     1854.14     23.10 o 
   5   3   4      508.22      561.47      9.63 o 
   6   3   4      252.33      261.66      5.50 o 
   7   3   4      336.63      344.03      9.21 o 
   8   3   4      228.25      236.08      6.18 o 
   9   3   4       37.36       39.47      3.99 o 
  10   3   4       66.50       69.44      6.18 o 
  11   3   4        2.06        1.86      2.36 o 
 -12   4   4        8.04        9.62      2.37 o 
 -11   4   4        0.38       -0.86      1.78 o 
 -10   4   4        1.40       -1.51      1.54 o 
  -9   4   4       10.45       10.11      1.69 o 
  -8   4   4        6.27        4.75      1.92 o 
  -7   4   4        7.14        7.10      1.29 o 
  -6   4   4      293.38      330.19      5.95 o 
  -5   4   4       19.69       22.47      1.15 o 
  -4   4   4        0.36        0.76      0.72 o 
  -3   4   4       56.18       62.75      1.55 o 
  -2   4   4       23.53       14.77      0.92 o 
  -1   4   4       26.89       30.91      1.15 o 
   0   4   4      162.11      161.42      2.66 o 
   1   4   4      199.61      193.63      2.59 o 
   2   4   4      379.63      350.49      4.43 o 
   3   4   4       17.09       17.90      1.10 o 
   4   4   4        0.27        0.16      0.76 o 
   5   4   4      237.66      236.80      6.41 o 
   6   4   4      676.01      697.05     12.00 o 
   7   4   4       36.53       38.40      2.42 o 
   8   4   4      103.40      109.05      5.59 o 
   9   4   4       13.03       13.02      2.84 o 
  10   4   4       31.23       36.28      6.89 o 
  11   4   4       15.24       15.27      4.27 o 
 -11   5   4        6.04        2.30      2.26 o 
 -10   5   4       13.47       11.41      2.21 o 
  -9   5   4       57.65       65.51      3.67 o 
  -8   5   4        0.22        0.17      1.32 o 
  -7   5   4       19.10       20.04      1.78 o 
  -6   5   4        2.89        2.30      1.49 o 
  -5   5   4       19.32       15.14      2.16 o 
  -4   5   4       69.49       65.36      2.01 o 
  -3   5   4       22.43       20.62      1.44 o 
  -2   5   4      104.25      107.07      2.06 o 
  -1   5   4      187.64      179.53      2.85 o 
   0   5   4       23.45       23.66      1.07 o 
   1   5   4        0.32        0.12      0.38 o 
   2   5   4       36.31       34.72      1.80 o 
   3   5   4        1.68        1.64      1.03 o 
   4   5   4       59.99       60.19      2.29 o 
   5   5   4       13.98       15.21      1.51 o 
   6   5   4       12.60       17.00      1.64 o 
   7   5   4      117.73      126.20      3.64 o 
   8   5   4       10.45        6.43      2.50 o 
   9   5   4       13.70       16.57      3.18 o 
  10   5   4        3.81        3.43      2.16 o 
 -10   6   4        1.57       -1.27      1.93 o 
  -9   6   4        0.70        0.39      1.65 o 
  -8   6   4       29.23       27.42      2.30 o 
  -7   6   4        0.02       -1.39      1.26 o 
  -6   6   4       87.80       83.20      3.57 o 
  -5   6   4      123.19      124.21      4.11 o 
  -4   6   4       12.35       12.48      1.72 o 
  -3   6   4      135.45      136.26      4.00 o 
  -2   6   4       45.91       47.23      1.63 o 
  -1   6   4       24.76       21.64      1.21 o 
   0   6   4        3.96        1.91      0.94 o 
   1   6   4        0.65        0.49      1.16 o 
   2   6   4        0.65       -1.54      1.03 o 
   3   6   4       35.19       34.65      2.35 o 
   4   6   4        8.79        7.30      1.32 o 
   5   6   4       69.17       72.28      2.99 o 
   6   6   4      339.11      358.45      7.40 o 
   7   6   4       15.12       19.24      2.69 o 
   8   6   4       26.06       27.59      3.02 o 
   9   6   4        2.63        2.38      1.92 o 
  -9   7   4        0.01       -1.02      2.16 o 
  -8   7   4       34.10       32.81      3.70 o 
  -7   7   4        3.28        0.81      1.72 o 
  -6   7   4        6.07        3.35      1.72 o 
  -5   7   4        2.92        3.28      1.72 o 
  -4   7   4       21.98       21.17      2.19 o 
  -3   7   4        6.10        4.67      2.11 o 
  -2   7   4       15.08       15.88      1.81 o 
  -1   7   4       89.53       97.33      2.99 o 
   0   7   4       40.46       33.98      1.93 o 
   1   7   4       21.22       23.37      1.57 o 
   2   7   4       14.61       15.04      1.67 o 
   3   7   4        0.27        0.56      1.09 o 
   4   7   4       59.25       58.55      2.86 o 
   5   7   4       86.80       89.82      3.50 o 
   6   7   4       35.95       40.90      2.72 o 
   7   7   4        1.16        0.74      2.74 o 
  -7   8   4        2.59        4.28      3.80 o 
  -6   8   4        0.02        2.22      1.92 o 
  -5   8   4        0.04        0.95      1.72 o 
  -4   8   4        1.97        2.35      1.72 o 
  -3   8   4        9.02        6.79      1.72 o 
  -2   8   4       54.85       55.59      3.06 o 
  -1   8   4        0.08        0.24      1.28 o 
   0   8   4       33.41       29.16      1.73 o 
   1   8   4        0.08       -0.39      0.90 o 
   2   8   4        0.00       -0.61      1.38 o 
   3   8   4        0.02        1.54      1.54 o 
   4   8   4        1.74        3.78      1.81 o 
   5   8   4        0.07        1.05      1.72 o 
  -3   9   4        1.17        2.91      1.67 o 
  -2   9   4        9.48        7.56      1.88 o 
  -1   9   4        1.28        0.62      1.72 o 
   0   9   4        6.27        3.56      2.35 o 
   1   9   4        3.63        4.75      3.33 o 
 -14   1   5        6.48        5.45      2.37 o 
 -13   1   5       13.58       11.32      4.12 o 
 -12   1   5       57.95       56.15      3.37 o 
 -11   1   5       11.15        6.58      1.64 o 
 -10   1   5      279.75      261.59      5.84 o 
  -9   1   5       56.77       68.85      2.20 o 
  -8   1   5      110.83       93.42      2.82 o 
  -7   1   5       38.02       29.87      1.75 o 
  -6   1   5      102.90      108.59      2.39 o 
  -5   1   5       42.55       48.56      1.35 o 
  -4   1   5       10.84        8.71      0.66 o 
  -3   1   5     5509.49     5650.34     67.87 o 
  -2   1   5      213.89      229.76      4.10 o 
  -1   1   5     1025.57      932.88     11.56 o 
   0   1   5      511.99      514.81      5.42 o 
   1   1   5       27.53       21.99      1.27 o 
   2   1   5     2654.93     2726.36     47.45 o 
   3   1   5     4830.79     5215.72     89.42 o 
   4   1   5      620.70      722.46     14.63 o 
   5   1   5      207.70      193.80      5.87 o 
   6   1   5        0.20       -0.24      1.34 o 
   7   1   5       18.51       18.26      2.50 o 
   8   1   5      344.76      342.65      9.91 o 
   9   1   5       81.57       77.43      6.89 o 
  10   1   5       44.37       40.83      7.36 o 
  11   1   5        5.32        5.15      2.06 o 
  12   1   5       49.43       47.63      4.11 o 
 -13   2   5       23.21       26.92      3.19 o 
 -12   2   5        2.62       -0.48      1.79 o 
 -11   2   5       41.10       34.68      3.19 o 
 -10   2   5       15.85       10.01      1.69 o 
  -9   2   5        3.70        1.81      0.90 o 
  -8   2   5      276.39      258.66      4.54 o 
  -7   2   5     1237.74     1395.88     18.05 o 
  -6   2   5      360.07      433.89      4.93 o 
  -5   2   5      845.30      898.33      9.90 o 
  -4   2   5       12.40        9.80      0.67 o 
  -3   2   5     1215.44     1227.37     15.49 o 
  -2   2   5       45.17       37.22      0.89 o 
  -1   2   5       37.81       41.07      0.88 o 
   0   2   5       11.15       10.67      0.50 o 
   1   2   5      712.37      712.77      7.50 o 
   2   2   5     1721.23     1806.74     21.84 o 
   3   2   5      191.28      195.93      5.20 o 
   4   2   5      618.38      647.07     14.03 o 
   5   2   5      818.28      812.68     18.08 o 
   6   2   5      141.51      128.24      5.20 o 
   7   2   5      248.52      239.55      5.61 o 
   8   2   5      132.11      134.55      3.77 o 
   9   2   5      215.66      226.12     10.22 o 
  10   2   5       17.81       17.01      4.04 o 
  11   2   5        4.20        4.28      2.69 o 
  12   2   5        2.22        0.78      2.17 o 
 -13   3   5        3.70        6.12      2.37 o 
 -12   3   5       30.05       29.49      3.19 o 
 -11   3   5       12.82       11.58      2.37 o 
 -10   3   5        3.92        2.28      1.81 o 
  -9   3   5      102.50       98.08      3.38 o 
  -8   3   5       45.30       39.59      1.89 o 
  -7   3   5       38.28       35.61      1.35 o 
  -6   3   5       19.73       17.69      0.90 o 
  -5   3   5        0.05        0.03      0.42 o 
  -4   3   5       39.93       34.71      1.78 o 
  -3   3   5       92.27       95.15      2.78 o 
  -2   3   5      177.42      175.78      2.30 o 
  -1   3   5      729.57      715.19      6.98 o 
   0   3   5       52.57       50.86      1.12 o 
   1   3   5      533.89      543.39      5.58 o 
   2   3   5      154.37      168.63      2.75 o 
   3   3   5      494.59      495.68      7.00 o 
   4   3   5       37.57       34.24      1.57 o 
   5   3   5      117.55      117.61      3.77 o 
   6   3   5        2.89        1.47      1.09 o 
   7   3   5       17.13       17.99      2.34 o 
   8   3   5       11.87        8.77      2.50 o 
   9   3   5        1.79        4.35      2.16 o 
  10   3   5       44.74       48.79      4.70 o 
  11   3   5        0.25        0.24      2.35 o 
 -12   4   5        4.42        5.18      2.09 o 
 -11   4   5        0.16        0.23      1.81 o 
 -10   4   5        0.44        0.20      1.60 o 
  -9   4   5       56.65       60.33      3.09 o 
  -8   4   5        9.91        7.31      1.51 o 
  -7   4   5       35.11       45.38      2.74 o 
  -6   4   5      487.21      525.99      7.33 o 
  -5   4   5      187.56      201.48      4.01 o 
  -4   4   5       25.83       23.84      1.43 o 
  -3   4   5      410.27      415.23      6.13 o 
  -2   4   5      138.28      146.64      2.61 o 
  -1   4   5       23.06       29.09      1.11 o 
   0   4   5      245.14      253.11      3.35 o 
   1   4   5        0.00       -0.42      0.43 o 
   2   4   5       26.49       22.43      1.15 o 
   3   4   5      236.38      232.92      3.77 o 
   4   4   5       11.33       11.16      1.19 o 
   5   4   5      411.22      405.94      6.68 o 
   6   4   5       22.35       25.61      2.01 o 
   7   4   5       68.00       71.97      3.53 o 
   8   4   5       33.68       34.53      3.65 o 
   9   4   5        1.45       -0.59      2.14 o 
  10   4   5       30.68       39.96      9.03 o 
  11   4   5        0.66       -1.28      1.88 o 
 -11   5   5        2.65       -0.73      2.08 o 
 -10   5   5       51.51       62.37      3.95 o 
  -9   5   5       71.76       81.48      3.38 o 
  -8   5   5       60.82       70.16      2.97 o 
  -7   5   5        3.70        1.02      1.15 o 
  -6   5   5        0.49        1.39      2.25 o 
  -5   5   5      122.80      121.83      3.21 o 
  -4   5   5       21.01       19.97      1.65 o 
  -3   5   5       12.13       11.62      1.02 o 
  -2   5   5        0.00       -0.85      0.56 o 
  -1   5   5        7.85        8.13      0.77 o 
   0   5   5      104.50      114.49      2.21 o 
   1   5   5      132.88      139.96      2.43 o 
   2   5   5       13.59       10.22      1.30 o 
   3   5   5      959.73      964.65     13.20 o 
   4   5   5      173.62      188.02      4.03 o 
   5   5   5        6.19        7.47      1.24 o 
   6   5   5      115.81      119.48      3.45 o 
   7   5   5       34.66       38.40      2.19 o 
   8   5   5       27.62       25.46      2.63 o 
   9   5   5        0.00        1.90      2.37 o 
  10   5   5        3.13        5.28      2.84 o 
 -10   6   5       63.41       62.96      4.67 o 
  -9   6   5        0.06       -0.65      1.54 o 
  -8   6   5        4.06        1.90      2.35 o 
  -7   6   5       50.59       56.99      4.70 o 
  -6   6   5        2.00        1.57      1.54 o 
  -5   6   5       69.47       70.54      4.09 o 
  -4   6   5        0.68        0.99      1.26 o 
  -3   6   5        0.77        0.73      0.78 o 
  -2   6   5       55.42       53.53      2.56 o 
  -1   6   5       80.29       76.48      2.45 o 
   0   6   5        1.12       -0.18      1.30 o 
   1   6   5       12.72       13.38      1.22 o 
   2   6   5        0.08       -1.32      1.21 o 
   3   6   5       10.75       10.58      1.54 o 
   4   6   5        8.90        9.70      1.54 o 
   5   6   5        8.23        9.95      1.65 o 
   6   6   5       13.36       18.34      2.09 o 
   7   6   5        9.50       11.40      2.35 o 
   8   6   5        0.01        0.17      1.82 o 
   9   6   5       39.40       46.03      3.99 o 
  -9   7   5        0.00       -0.95      2.35 o 
  -8   7   5        0.03       -0.63      1.65 o 
  -7   7   5        0.41       -1.84      1.54 o 
  -6   7   5        1.13       -2.67      2.31 o 
  -5   7   5       45.72       46.56      2.99 o 
  -4   7   5        7.00        8.21      1.78 o 
  -3   7   5        3.53        2.74      1.45 o 
  -2   7   5       26.78       20.16      1.96 o 
  -1   7   5        1.43        0.79      1.15 o 
   0   7   5       32.46       30.51      1.91 o 
   1   7   5        7.50        8.45      1.28 o 
   2   7   5        9.29        6.41      1.43 o 
   3   7   5       76.23       79.11      3.14 o 
   4   7   5       33.20       34.05      2.36 o 
   5   7   5        3.35        2.79      1.54 o 
   6   7   5       51.30       61.65      4.34 o 
   7   7   5       17.93       17.29      2.84 o 
  -7   8   5       14.88       15.03      4.28 o 
  -6   8   5       15.12       12.86      2.37 o 
  -5   8   5       10.11       12.48      2.77 o 
  -4   8   5        2.03        1.17      2.63 o 
  -3   8   5       10.67       11.04      1.88 o 
  -2   8   5        2.82        3.33      1.50 o 
  -1   8   5        0.00       -0.98      0.90 o 
   0   8   5        3.56        3.69      1.24 o 
   1   8   5        5.95        6.98      1.31 o 
   2   8   5        0.36       -1.43      2.02 o 
   3   8   5        6.85        6.30      2.50 o 
   4   8   5       12.93       13.57      2.69 o 
   5   8   5       32.81       32.79      2.92 o 
  -2   9   5       10.83        8.35      1.93 o 
  -1   9   5        1.93        1.90      2.28 o 
   0   9   5        0.00       -2.61      2.14 o 
 -14   0   6       11.72        9.50      4.75 o 
 -13   0   6       20.64       23.50      3.52 o 
 -12   0   6        2.89       -1.02      2.16 o 
 -11   0   6       20.59       11.11      2.69 o 
 -10   0   6       59.24       40.58      3.65 o 
  -9   0   6     1045.53      917.27     14.88 o 
  -8   0   6        2.53        9.99      1.12 o 
  -7   0   6      223.14      249.85      5.01 o 
  -6   0   6      463.09      472.03      8.09 o 
  -5   0   6        0.43       -0.29      0.79 o 
  -4   0   6      129.95      155.48      4.53 o 
  -3   0   6     2503.79     2590.50     44.75 o 
  -2   0   6      389.46      392.54     11.42 o 
  -1   0   6      704.62      716.69     13.48 o 
   0   0   6     6925.12     6824.10     92.25 o 
   1   0   6      819.23      884.57     15.19 o 
   2   0   6     5985.25     6023.33    145.23 o 
   3   0   6      855.59      983.80     26.67 o 
   4   0   6      105.52       93.13      5.23 o 
   5   0   6      876.46      860.04     25.23 o 
   6   0   6       13.50       21.85      3.33 o 
   7   0   6      212.18      205.77      9.98 o 
   8   0   6      124.13      113.08      7.60 o 
   9   0   6        1.29        4.75      3.33 o 
  10   0   6        2.80       -0.48      2.85 o 
  11   0   6        9.33        7.13      3.80 o 
  12   0   6       47.54       63.02      5.68 o 
 -14   1   6        8.85       10.71      2.58 o 
 -13   1   6        5.85        6.21      2.28 o 
 -12   1   6        0.03        0.18      1.35 o 
 -11   1   6        3.67        1.31      1.44 o 
 -10   1   6        3.25        0.48      1.24 o 
  -9   1   6       20.94       16.89      1.28 o 
  -8   1   6       19.53       19.04      1.24 o 
  -7   1   6       24.23       27.08      1.17 o 
  -6   1   6        0.03        0.00      0.52 o 
  -5   1   6      404.79      404.09      5.51 o 
  -4   1   6     1633.22     1710.17     17.60 o 
  -3   1   6      102.31       95.95      2.47 o 
  -2   1   6        0.67        0.32      0.55 o 
  -1   1   6      610.37      607.56      7.95 o 
   0   1   6      130.09      128.33      1.92 o 
   1   1   6       59.38       60.26      1.28 o 
   2   1   6     2691.46     2853.12     49.61 o 
   3   1   6      212.26      255.18      6.55 o 
   4   1   6        2.36        1.22      1.43 o 
   5   1   6      199.60      194.49      6.05 o 
   6   1   6       12.80       14.27      2.35 o 
   7   1   6       29.56       26.42      3.02 o 
   8   1   6       33.96       25.67      3.18 o 
   9   1   6       12.28       10.16      2.50 o 
  10   1   6        2.97        3.56      2.35 o 
  11   1   6       39.62       43.30      4.86 o 
  12   1   6       15.99       14.30      2.83 o 
 -13   2   6        8.66        6.95      2.37 o 
 -12   2   6        8.33        7.32      2.16 o 
 -11   2   6        0.41       -0.83      1.54 o 
 -10   2   6      142.28      124.02      3.20 o 
  -9   2   6       39.27       33.42      1.92 o 
  -8   2   6       70.00       58.33      2.08 o 
  -7   2   6       92.37      100.07      2.04 o 
  -6   2   6      360.53      356.55      4.81 o 
  -5   2   6        5.94        4.24      0.63 o 
  -4   2   6      114.11      112.23      2.36 o 
  -3   2   6       51.72       53.45      1.35 o 
  -2   2   6      367.85      384.59      4.93 o 
  -1   2   6     1124.07     1192.05     11.07 o 
   0   2   6      132.64      138.64      1.93 o 
   1   2   6      528.62      515.84      6.20 o 
   2   2   6     1528.68     1522.56     18.55 o 
   3   2   6        0.92        2.19      0.73 o 
   4   2   6       25.30       18.17      2.02 o 
   5   2   6      364.93      350.26     11.41 o 
   6   2   6       10.61        5.83      1.82 o 
   7   2   6       25.54       22.99      3.09 o 
   8   2   6       13.30       14.51      1.55 o 
   9   2   6        0.01       -2.52      1.68 o 
  10   2   6        1.60        1.68      2.85 o 
  11   2   6        1.93       -1.61      2.38 o 
 -13   3   6        0.48       -0.83      2.04 o 
 -12   3   6        6.36        6.67      2.47 o 
 -11   3   6       15.04       10.68      2.28 o 
 -10   3   6        6.72        4.11      1.42 o 
  -9   3   6       18.61       12.64      1.64 o 
  -8   3   6        5.16        3.66      0.90 o 
  -7   3   6        0.29       -0.98      0.65 o 
  -6   3   6      263.07      278.09      4.22 o 
  -5   3   6       77.72       85.62      1.80 o 
  -4   3   6      719.54      769.42     12.26 o 
  -3   3   6      861.38      805.78     22.20 o 
  -2   3   6      184.53      191.05      2.48 o 
  -1   3   6      179.31      176.82      2.30 o 
   0   3   6      136.39      168.91      2.29 o 
   1   3   6        3.76        4.37      0.46 o 
   2   3   6     2447.88     2552.03     27.51 o 
   3   3   6      904.63      975.05     11.59 o 
   4   3   6       74.96       84.61      2.02 o 
   5   3   6       35.67       35.14      1.72 o 
   6   3   6        0.97       -0.27      1.03 o 
   7   3   6        0.37        0.27      1.12 o 
   8   3   6        1.04       -1.19      1.68 o 
   9   3   6        9.51       10.70      2.84 o 
  10   3   6        0.25       -0.73      2.16 o 
  11   3   6       59.94       66.20      5.94 o 
 -12   4   6       12.48        9.70      2.44 o 
 -11   4   6       70.38       64.96      4.17 o 
 -10   4   6       31.32       31.33      2.45 o 
  -9   4   6      173.47      173.93      4.69 o 
  -8   4   6       10.41       12.25      1.57 o 
  -7   4   6       40.60       42.91      2.24 o 
  -6   4   6      171.15      185.74      3.55 o 
  -5   4   6       13.64       17.05      1.38 o 
  -4   4   6        5.22        4.63      1.03 o 
  -3   4   6       63.46       63.22      2.41 o 
  -2   4   6      588.39      588.82      7.42 o 
  -1   4   6        0.24       -0.36      0.46 o 
   0   4   6       76.78       88.40      1.76 o 
   1   4   6      484.88      481.37      5.19 o 
   2   4   6      233.71      243.86      3.82 o 
   3   4   6       81.08       82.59      2.14 o 
   4   4   6       51.10       47.79      2.09 o 
   5   4   6        8.88       10.81      1.33 o 
   6   4   6       21.02       20.17      1.51 o 
   7   4   6        7.97        7.73      1.64 o 
   8   4   6       93.18      102.18      5.70 o 
   9   4   6       47.67       46.70      4.67 o 
  10   4   6        0.09        1.19      2.61 o 
 -11   5   6        0.08        0.71      2.52 o 
 -10   5   6        4.97        5.89      1.65 o 
  -9   5   6       18.11       15.13      1.91 o 
  -8   5   6        1.36       -1.06      1.27 o 
  -7   5   6       11.73        8.29      1.81 o 
  -6   5   6       95.66      108.13      4.70 o 
  -5   5   6        1.10        0.70      0.95 o 
  -4   5   6       28.45       29.96      2.47 o 
  -3   5   6       44.63       35.85      2.40 o 
  -2   5   6        6.29        6.85      0.77 o 
  -1   5   6       18.76       17.61      1.02 o 
   0   5   6       14.72       13.46      1.04 o 
   1   5   6      142.27      138.88      2.53 o 
   2   5   6       35.74       35.64      2.61 o 
   3   5   6       50.51       49.65      2.19 o 
   4   5   6       12.29       11.40      1.35 o 
   5   5   6       27.59       28.85      1.88 o 
   6   5   6        9.60       10.72      1.40 o 
   7   5   6       12.74       13.46      1.72 o 
   8   5   6       40.29       36.05      2.92 o 
   9   5   6        2.24        2.25      1.88 o 
 -10   6   6        4.87        8.31      2.69 o 
  -9   6   6       55.91       50.41      4.51 o 
  -8   6   6       20.89       19.16      4.75 o 
  -7   6   6       51.59       55.38      4.32 o 
  -6   6   6        2.26        0.98      1.54 o 
  -5   6   6        0.19       -1.35      1.26 o 
  -4   6   6        2.72        3.24      1.45 o 
  -3   6   6        1.41       -0.20      1.17 o 
  -2   6   6       30.13       31.17      1.88 o 
  -1   6   6       99.98       97.88      2.81 o 
   0   6   6        0.53        0.20      0.90 o 
   1   6   6        5.34        5.14      1.05 o 
   2   6   6      133.71      126.42      3.82 o 
   3   6   6        4.10        4.80      1.89 o 
   4   6   6        1.74        1.74      1.37 o 
   5   6   6        8.14        8.48      1.65 o 
   6   6   6        0.45        0.48      1.37 o 
   7   6   6       22.01       24.18      3.02 o 
   8   6   6        3.32        3.95      2.16 o 
  -9   7   6       31.49       34.47      3.10 o 
  -8   7   6        0.11        0.36      1.82 o 
  -7   7   6       38.74       43.26      3.19 o 
  -6   7   6        0.02       -1.72      2.31 o 
  -5   7   6        0.20       -0.70      1.63 o 
  -4   7   6       27.88       29.65      2.55 o 
  -3   7   6       15.73       20.18      3.97 o 
  -2   7   6       18.86       18.97      2.00 o 
  -1   7   6        1.66        1.06      1.15 o 
   0   7   6        2.57        1.20      1.08 o 
   1   7   6       47.76       48.83      2.88 o 
   2   7   6       29.62       24.60      2.24 o 
   3   7   6       70.97       74.92      3.35 o 
   4   7   6       74.67       81.57      3.54 o 
   5   7   6        1.19        1.45      1.56 o 
   6   7   6       12.73       12.56      2.50 o 
   7   7   6        2.13        1.61      2.16 o 
  -6   8   6       15.74       13.34      2.37 o 
  -5   8   6        0.01       -0.05      1.72 o 
  -4   8   6        1.37        2.19      1.60 o 
  -3   8   6        0.20        1.19      1.54 o 
  -2   8   6       32.19       30.85      2.50 o 
  -1   8   6        8.44        2.93      1.22 o 
   0   8   6        3.49       -0.14      1.23 o 
   1   8   6        0.77        0.61      1.38 o 
   2   8   6        6.36        7.29      1.67 o 
   3   8   6        3.54        1.90      2.02 o 
   4   8   6        3.38        1.10      2.16 o 
 -14   1   7        6.45       10.15      2.64 o 
 -13   1   7       20.64       22.70      3.27 o 
 -12   1   7        3.23        6.81      1.77 o 
 -11   1   7      199.58      206.49      5.43 o 
 -10   1   7       78.45       73.63      4.56 o 
  -9   1   7      180.08      182.47      3.74 o 
  -8   1   7       15.04       15.28      1.11 o 
  -7   1   7        6.61        6.89      0.86 o 
  -6   1   7      362.23      356.86      5.27 o 
  -5   1   7      204.97      237.70      3.79 o 
  -4   1   7      167.37      165.06      4.75 o 
  -3   1   7     1322.97     1319.49     19.46 o 
  -2   1   7       17.21       19.47      1.17 o 
  -1   1   7      290.83      239.26      3.72 o 
   0   1   7     2121.99     2240.63     26.47 o 
   1   1   7      895.35      954.60     14.04 o 
   2   1   7     1410.30     1500.72     21.57 o 
   3   1   7       60.30       56.59      4.04 o 
   4   1   7       29.62       24.58      2.35 o 
   5   1   7       40.91       30.30      2.84 o 
   6   1   7       82.37       84.12      4.37 o 
   7   1   7       58.06       53.00      4.51 o 
   8   1   7      194.20      185.00      7.22 o 
   9   1   7       39.61       40.66      4.03 o 
  10   1   7      117.07      116.90      6.38 o 
  11   1   7      114.27      125.75      9.98 o 
 -13   2   7        0.16       -1.17      1.85 o 
 -12   2   7        1.87        5.94      2.09 o 
 -11   2   7        1.00       -1.11      1.65 o 
 -10   2   7      578.07      516.96      9.31 o 
  -9   2   7       80.17       70.24      2.37 o 
  -8   2   7        5.94        6.37      0.68 o 
  -7   2   7        5.47        2.85      0.88 o 
  -6   2   7      390.78      393.80      5.79 o 
  -5   2   7       12.12       13.31      1.00 o 
  -4   2   7        3.96        2.69      0.62 o 
  -3   2   7       30.64       36.16      1.18 o 
  -2   2   7        1.81        2.38      0.48 o 
  -1   2   7      599.74      658.75      7.41 o 
   0   2   7      125.16      134.37      1.98 o 
   1   2   7       77.41       73.54      1.63 o 
   2   2   7     1177.73     1227.32     15.23 o 
   3   2   7      285.28      284.63      4.47 o 
   4   2   7       78.97       83.27      3.85 o 
   5   2   7      437.33      473.96     11.26 o 
   6   2   7        0.46        1.66      1.68 o 
   7   2   7      166.30      149.34      6.21 o 
   8   2   7        1.12        1.19      2.02 o 
   9   2   7       56.31       63.55      9.50 o 
  10   2   7        0.35       -0.22      2.16 o 
  11   2   7        3.91       11.64      3.36 o 
 -13   3   7        8.79        7.13      2.57 o 
 -12   3   7        0.02       -0.25      1.81 o 
 -11   3   7        0.20       -0.91      1.31 o 
 -10   3   7       11.42        9.12      1.64 o 
  -9   3   7       18.36       19.79      1.91 o 
  -8   3   7        0.27       -0.73      0.88 o 
  -7   3   7      434.80      429.16      5.71 o 
  -6   3   7        5.68        6.00      0.73 o 
  -5   3   7       60.07       59.44      1.89 o 
  -4   3   7        6.30        6.16      0.81 o 
  -3   3   7      106.04      114.85      2.41 o 
  -2   3   7      296.94      313.16      3.89 o 
  -1   3   7       36.31       32.03      0.99 o 
   0   3   7       41.54       41.67      1.11 o 
   1   3   7       32.06       29.64      2.59 o 
   2   3   7      317.66      328.21      4.68 o 
   3   3   7        3.72        4.29      0.72 o 
   4   3   7      334.66      347.21      4.94 o 
   5   3   7       29.43       29.75      2.28 o 
   6   3   7       20.67       21.09      2.42 o 
   7   3   7       66.96       70.24      3.08 o 
   8   3   7       47.50       38.08      3.99 o 
   9   3   7       17.29       22.86      3.52 o 
  10   3   7        0.42        1.05      2.50 o 
  11   3   7        0.00        0.00      2.69 o 
 -12   4   7        0.57       -0.78      1.78 o 
 -11   4   7       44.93       40.66      3.43 o 
 -10   4   7      144.02      135.89      4.28 o 
  -9   4   7      129.65      128.88      4.02 o 
  -8   4   7        0.85       -0.48      1.23 o 
  -7   4   7       15.32       18.04      1.72 o 
  -6   4   7      101.29       94.78      3.22 o 
  -5   4   7        0.60       -0.14      0.98 o 
  -4   4   7       19.57       20.86      2.25 o 
  -3   4   7      111.11      101.18      2.45 o 
  -2   4   7      596.71      602.41      8.47 o 
  -1   4   7        0.01        0.17      0.55 o 
   0   4   7      152.72      143.42      2.44 o 
   1   4   7       18.24       17.79      1.04 o 
   2   4   7       82.34       81.18      2.51 o 
   3   4   7       50.16       52.17      1.72 o 
   4   4   7        0.34        0.37      0.87 o 
   5   4   7       67.73       69.83      2.57 o 
   6   4   7        0.04        0.01      1.08 o 
   7   4   7        1.52        0.18      1.08 o 
   8   4   7       28.29       31.18      3.52 o 
   9   4   7       51.37       49.14      4.79 o 
  10   4   7        0.12        1.33      2.50 o 
 -11   5   7       24.84       23.20      2.29 o 
 -10   5   7       66.88       65.24      3.37 o 
  -9   5   7       20.34       18.17      1.97 o 
  -8   5   7       14.08       14.20      2.50 o 
  -7   5   7       78.93       78.76      4.19 o 
  -6   5   7        0.20       -1.66      1.68 o 
  -5   5   7        1.44       -2.23      1.48 o 
  -4   5   7      108.46      112.70      2.77 o 
  -3   5   7       55.88       61.45      2.07 o 
  -2   5   7       76.67       81.12      2.40 o 
  -1   5   7        3.19        1.30      0.67 o 
   0   5   7       78.12       75.38      1.83 o 
   1   5   7       22.63       25.93      1.35 o 
   2   5   7      122.04      116.09      3.02 o 
   3   5   7       62.73       66.65      2.49 o 
   4   5   7       15.63       16.34      1.53 o 
   5   5   7        5.93        9.25      1.33 o 
   6   5   7        0.00        0.84      1.37 o 
   7   5   7       22.98       23.78      2.46 o 
   8   5   7        0.07       -1.27      1.65 o 
   9   5   7       24.27       29.52      2.93 o 
 -10   6   7        0.05        1.66      2.35 o 
  -9   6   7        0.34       -1.24      2.16 o 
  -8   6   7        9.55        7.47      2.50 o 
  -7   6   7        9.25        6.47      1.81 o 
  -6   6   7        0.00       -0.42      1.45 o 
  -5   6   7       29.68       32.38      2.44 o 
  -4   6   7       11.18       11.32      3.12 o 
  -3   6   7       16.82       15.49      1.78 o 
  -2   6   7      104.65      108.36      3.54 o 
  -1   6   7        7.43        6.27      1.12 o 
   0   6   7       24.28       21.35      1.57 o 
   1   6   7       88.02       98.08      2.82 o 
   2   6   7       20.58       18.96      2.90 o 
   3   6   7        6.67        8.02      1.58 o 
   4   6   7       10.80        9.98      1.65 o 
   5   6   7        2.51        1.84      1.67 o 
   6   6   7       30.95       32.99      2.55 o 
   7   6   7       16.04       21.51      3.33 o 
   8   6   7        2.11        1.46      2.16 o 
  -9   7   7        1.93        0.50      1.81 o 
  -8   7   7        0.09       -1.78      1.72 o 
  -7   7   7        0.39       -1.43      1.65 o 
  -6   7   7       16.05       17.76      2.37 o 
  -5   7   7        4.68        3.80      1.65 o 
  -4   7   7        1.68        2.77      1.45 o 
  -3   7   7        0.45       -0.50      1.25 o 
  -2   7   7        3.39        3.15      1.50 o 
  -1   7   7        1.04        0.97      1.15 o 
   0   7   7        0.70       -1.35      1.05 o 
   1   7   7        0.50        0.65      1.08 o 
   2   7   7       41.78       34.74      2.44 o 
   3   7   7       14.11       11.26      1.96 o 
   4   7   7        1.89        2.22      2.09 o 
   5   7   7        8.25       10.82      2.00 o 
   6   7   7        5.57        9.26      2.35 o 
  -6   8   7        0.87       -0.64      1.72 o 
  -5   8   7        1.51        2.06      2.31 o 
  -4   8   7        8.96       11.41      2.00 o 
  -3   8   7        0.50       -0.21      1.54 o 
  -2   8   7        0.45        0.17      1.45 o 
  -1   8   7        1.12        2.22      1.28 o 
   0   8   7        2.86        2.52      1.22 o 
   1   8   7       23.32       23.49      3.20 o 
   2   8   7       15.02       13.58      1.96 o 
   3   8   7        1.63        3.09      2.35 o 
   4   8   7        4.43        1.90      2.35 o 
 -14   0   8        8.46        4.75      4.28 o 
 -13   0   8       52.06       72.06      7.60 o 
 -12   0   8       44.96       39.20      4.19 o 
 -11   0   8      770.93      720.31     54.69 o 
 -10   0   8      194.43      181.17      9.98 o 
  -9   0   8       13.08       12.64      1.46 o 
  -8   0   8      213.73      218.64      4.93 o 
  -7   0   8       19.51       14.66      1.32 o 
  -6   0   8      659.04      677.48     19.51 o 
  -5   0   8        2.45        0.48      1.43 o 
  -4   0   8      120.84      113.58      5.23 o 
  -3   0   8      230.26      263.36      8.56 o 
  -2   0   8      492.96      525.28     14.75 o 
  -1   0   8     1931.30     1915.17     32.17 o 
   0   0   8     3731.67     3903.95     95.14 o 
   1   0   8      269.17      216.84      6.66 o 
   2   0   8      135.71      141.14      6.18 o 
   3   0   8      430.20      455.08     14.74 o 
   4   0   8      892.78      858.61     25.23 o 
   5   0   8      310.88      351.27     13.31 o 
   6   0   8       75.03       72.69      6.18 o 
   7   0   8       38.16       48.46      5.70 o 
   8   0   8       60.01       56.06      6.65 o 
   9   0   8      124.84      140.16      9.50 o 
  10   0   8       11.48       10.45      4.28 o 
  11   0   8      103.92      125.43      9.98 o 
 -14   1   8        1.27        2.53      2.16 o 
 -13   1   8        6.49        9.50      2.47 o 
 -12   1   8       25.74       26.70      2.49 o 
 -11   1   8      107.15      108.43      3.95 o 
 -10   1   8        1.93        3.61      1.11 o 
  -9   1   8       95.84      101.23      2.25 o 
  -8   1   8      285.64      278.03      4.11 o 
  -7   1   8        5.20        6.49      0.96 o 
  -6   1   8       34.73       35.55      1.57 o 
  -5   1   8       46.71       43.33      1.88 o 
  -4   1   8       26.66       32.31      2.16 o 
  -3   1   8        9.64        4.68      1.19 o 
  -2   1   8      113.37      137.27      2.93 o 
  -1   1   8     1487.49     1650.76     23.35 o 
   0   1   8       13.69       16.25      1.37 o 
   1   1   8       31.81       26.88      1.38 o 
   2   1   8        1.84        1.75      0.39 o 
   3   1   8       67.72       71.98      3.36 o 
   4   1   8      249.94      251.55      7.22 o 
   5   1   8      128.48      139.71      5.38 o 
   6   1   8        2.34        1.43      1.68 o 
   7   1   8        0.08       -1.66      1.68 o 
   8   1   8       45.27       42.05      3.99 o 
   9   1   8       36.69       37.09      4.51 o 
  10   1   8       11.05       18.72      3.36 o 
  11   1   8       35.76       35.00      4.70 o 
 -13   2   8        1.37        0.12      2.00 o 
 -12   2   8       16.04       16.79      2.64 o 
 -11   2   8       81.75       89.83      3.38 o 
 -10   2   8      153.14      146.34      3.66 o 
  -9   2   8        2.22        1.58      0.98 o 
  -8   2   8       47.81       45.14      1.97 o 
  -7   2   8       12.94       11.84      1.18 o 
  -6   2   8      163.48      169.90      4.00 o 
  -5   2   8       66.67       71.97      2.14 o 
  -4   2   8      289.94      275.25      4.55 o 
  -3   2   8       35.18       33.12      2.01 o 
  -2   2   8       23.04       29.76      1.29 o 
  -1   2   8        3.29        3.60      0.52 o 
   0   2   8      443.38      465.37      5.55 o 
   1   2   8      393.82      369.85      6.97 o 
   2   2   8       20.66       20.26      0.98 o 
   3   2   8      136.30      137.56      3.16 o 
   4   2   8       45.59       39.93      3.02 o 
   5   2   8      252.61      254.43      7.56 o 
   6   2   8       15.49       12.90      2.35 o 
   7   2   8       75.45       80.01      4.86 o 
   8   2   8       39.42       36.71      4.28 o 
   9   2   8       24.84       26.68      3.65 o 
  10   2   8        1.94        4.25      2.62 o 
  11   2   8       41.41       49.58      5.04 o 
 -13   3   8       15.52       22.35      3.05 o 
 -12   3   8       37.97       38.90      3.54 o 
 -11   3   8      246.77      259.69      6.08 o 
 -10   3   8       27.75       28.18      2.24 o 
  -9   3   8       53.97       58.78      4.25 o 
  -8   3   8      206.81      206.75      4.03 o 
  -7   3   8        0.06        0.16      0.84 o 
  -6   3   8       27.71       26.38      1.85 o 
  -5   3   8        0.59        0.78      0.65 o 
  -4   3   8       57.17       74.45      2.05 o 
  -3   3   8       67.07       58.41      1.77 o 
  -2   3   8      367.79      436.21      5.12 o 
  -1   3   8      947.77     1037.89     10.02 o 
   0   3   8      181.52      191.75      2.75 o 
   1   3   8      267.92      274.82      4.62 o 
   2   3   8       71.54       72.36      1.81 o 
   3   3   8       10.10       10.31      0.84 o 
   4   3   8      194.51      195.25      3.40 o 
   5   3   8       65.45       60.67      2.06 o 
   6   3   8        6.79        5.02      1.38 o 
   7   3   8        9.70        8.44      1.71 o 
   8   3   8       60.39       56.55      5.94 o 
   9   3   8       35.66       37.49      4.19 o 
  10   3   8       67.69       78.11      6.89 o 
 -12   4   8       27.03       33.05      4.75 o 
 -11   4   8       94.77       88.25      3.73 o 
 -10   4   8        3.84        2.62      1.47 o 
  -9   4   8       33.04       26.72      2.21 o 
  -8   4   8        0.24       -2.21      1.98 o 
  -7   4   8       20.68       19.27      2.69 o 
  -6   4   8       52.66       54.18      3.70 o 
  -5   4   8        3.42        3.42      0.70 o 
  -4   4   8      173.02      154.63      4.81 o 
  -3   4   8        0.82        0.77      0.68 o 
  -2   4   8       88.89       88.46      1.99 o 
  -1   4   8      127.66      115.80      2.15 o 
   0   4   8        3.45        4.71      0.67 o 
   1   4   8      101.15      102.72      2.61 o 
   2   4   8       11.87       12.54      1.30 o 
   3   4   8        1.52        1.37      0.79 o 
   4   4   8       26.81       35.47      1.84 o 
   5   4   8        0.17       -0.68      1.43 o 
   6   4   8       17.96       18.50      1.64 o 
   7   4   8        0.50        0.24      1.12 o 
   8   4   8        4.76        3.33      1.78 o 
   9   4   8        1.91        2.47      2.50 o 
  10   4   8        9.55        9.28      3.18 o 
 -11   5   8        5.76        7.22      1.81 o 
 -10   5   8        2.11        2.43      2.03 o 
  -9   5   8        1.16       -0.24      2.02 o 
  -8   5   8        5.51        5.66      2.16 o 
  -7   5   8       55.28       49.84      3.85 o 
  -6   5   8       39.18       38.28      3.36 o 
  -5   5   8       34.50       37.06      3.02 o 
  -4   5   8        0.08       -0.22      1.09 o 
  -3   5   8       70.01       68.74      2.49 o 
  -2   5   8       18.79       21.13      1.42 o 
  -1   5   8        0.11       -0.06      0.58 o 
   0   5   8      102.67      102.87      2.39 o 
   1   5   8      180.71      178.65      3.34 o 
   2   5   8       77.85       80.92      2.72 o 
   3   5   8       37.66       35.06      2.01 o 
   4   5   8        9.16       10.60      1.40 o 
   5   5   8        4.37        3.76      1.29 o 
   6   5   8       18.57       19.87      1.84 o 
   7   5   8       26.79       27.62      2.72 o 
   8   5   8        7.48        7.75      2.09 o 
   9   5   8        0.86        0.51      2.61 o 
 -10   6   8       12.67       10.83      2.84 o 
  -9   6   8       23.54       23.30      3.31 o 
  -8   6   8        2.70        1.43      2.38 o 
  -7   6   8        0.06       -0.70      1.51 o 
  -6   6   8        2.86        0.92      1.45 o 
  -5   6   8       37.10       43.65      2.72 o 
  -4   6   8       10.27        8.17      1.88 o 
  -3   6   8       56.74       56.83      3.21 o 
  -2   6   8       21.98       20.28      1.88 o 
  -1   6   8        0.40       -0.23      1.00 o 
   0   6   8        1.80        0.33      1.00 o 
   1   6   8        6.64        5.94      1.45 o 
   2   6   8        7.18        5.36      1.38 o 
   3   6   8       10.86        7.74      2.72 o 
   4   6   8        1.65        0.92      1.45 o 
   5   6   8        9.91        6.49      1.65 o 
   6   6   8        5.85        5.01      1.72 o 
   7   6   8        5.92        5.63      3.80 o 
  -8   7   8       18.80       16.63      2.37 o 
  -7   7   8       45.70       50.50      3.47 o 
  -6   7   8        3.50        3.16      1.72 o 
  -5   7   8        0.35       -2.28      1.52 o 
  -4   7   8        8.66        4.23      1.60 o 
  -3   7   8       12.51       11.55      1.81 o 
  -2   7   8       24.64       25.78      2.28 o 
  -1   7   8       41.99       40.36      2.26 o 
   0   7   8        0.95       -0.70      1.08 o 
   1   7   8        1.23        0.75      1.38 o 
   2   7   8      106.11      106.96      4.94 o 
   3   7   8        0.41        0.36      1.54 o 
   4   7   8        0.90       -0.33      1.54 o 
   5   7   8        3.82        2.06      1.65 o 
   6   7   8        0.02        1.90      2.02 o 
  -6   8   8       24.87       27.87      2.83 o 
  -5   8   8        2.81        0.07      1.89 o 
  -4   8   8       10.04        7.35      2.00 o 
  -3   8   8       14.98       14.35      2.38 o 
  -2   8   8       16.01       18.88      2.16 o 
  -1   8   8        0.78       -0.91      1.24 o 
   0   8   8        6.61        4.22      1.42 o 
   1   8   8        1.56       -3.01      2.09 o 
   2   8   8        0.93        0.25      1.67 o 
   3   8   8        8.85       10.94      2.24 o 
 -13   1   9       12.92       14.48      2.64 o 
 -12   1   9       38.49       35.32      2.73 o 
 -11   1   9       98.75       95.56      3.71 o 
 -10   1   9        2.33        4.28      1.17 o 
  -9   1   9      263.01      264.12      4.06 o 
  -8   1   9        0.66       -0.54      0.79 o 
  -7   1   9      328.51      330.86      5.82 o 
  -6   1   9        0.20        0.32      0.82 o 
  -5   1   9      192.28      215.42      5.87 o 
  -4   1   9      303.27      326.91      7.73 o 
  -3   1   9     3688.70     3925.89     67.83 o 
  -2   1   9     7116.19     7864.34    109.50 o 
  -1   1   9       92.88       86.38      2.33 o 
   0   1   9        6.81        8.42      0.98 o 
   1   1   9        9.83        8.95      0.80 o 
   2   1   9      210.52      213.48      4.32 o 
   3   1   9      691.38      652.20     10.64 o 
   4   1   9      124.79      125.66      5.23 o 
   5   1   9      113.98      112.79      6.89 o 
   6   1   9        2.92        0.71      1.68 o 
   7   1   9       79.16       67.89      4.70 o 
   8   1   9        2.57        3.09      2.02 o 
   9   1   9       17.18       24.93      3.80 o 
  10   1   9        1.55        0.22      2.50 o 
 -13   2   9       48.52       46.41      3.90 o 
 -12   2   9      292.83      275.66      8.10 o 
 -11   2   9       35.22       31.12      2.27 o 
 -10   2   9      115.76      115.61      3.27 o 
  -9   2   9        0.03       -1.32      0.88 o 
  -8   2   9       49.58       42.33      2.03 o 
  -7   2   9        0.33       -1.34      0.89 o 
  -6   2   9       14.75       11.68      1.37 o 
  -5   2   9      140.13      128.59      3.38 o 
  -4   2   9      227.56      240.02      4.92 o 
  -3   2   9      185.04      213.34      3.71 o 
  -2   2   9      199.44      186.43      3.91 o 
  -1   2   9       74.30       86.89      1.89 o 
   0   2   9      227.29      213.09      3.59 o 
   1   2   9        0.53        0.07      0.69 o 
   2   2   9       25.42       30.89      1.10 o 
   3   2   9      504.07      530.47      7.51 o 
   4   2   9      121.20      127.24      3.06 o 
   5   2   9       33.32       33.42      3.18 o 
   6   2   9       69.81       63.84      4.53 o 
   7   2   9      119.18      112.36      5.54 o 
   8   2   9        0.10        0.95      2.02 o 
   9   2   9        0.07       -0.07      2.16 o 
  10   2   9        5.58       11.10      3.18 o 
 -13   3   9        0.66        2.09      2.00 o 
 -12   3   9        0.63        1.19      1.88 o 
 -11   3   9        3.26        3.83      1.64 o 
 -10   3   9       33.79       33.16      2.44 o 
  -9   3   9       16.11       17.88      1.91 o 
  -8   3   9        0.34       -1.45      0.97 o 
  -7   3   9      161.55      151.27      4.04 o 
  -6   3   9       29.96       28.58      1.88 o 
  -5   3   9        1.16        1.05      0.81 o 
  -4   3   9        8.21        8.84      1.05 o 
  -3   3   9       28.65       30.74      1.89 o 
  -2   3   9      413.90      422.00      5.63 o 
  -1   3   9      288.15      292.55      3.78 o 
   0   3   9       54.15       58.29      1.45 o 
   1   3   9      136.45      136.05      2.99 o 
   2   3   9      199.21      196.65      3.24 o 
   3   3   9       36.11       42.17      2.17 o 
   4   3   9      132.10      134.32      2.77 o 
   5   3   9       14.03       11.76      1.08 o 
   6   3   9        8.72        7.99      1.22 o 
   7   3   9        6.56        7.97      1.51 o 
   8   3   9       65.79       63.14      5.01 o 
   9   3   9        0.07        0.95      2.35 o 
  10   3   9        8.84       12.47      3.31 o 
 -12   4   9       53.22       49.59      4.52 o 
 -11   4   9       38.38       36.47      3.02 o 
 -10   4   9       12.18       15.72      2.00 o 
  -9   4   9        1.57       -0.30      1.82 o 
  -8   4   9       63.90       65.13      4.28 o 
  -7   4   9        1.54       -2.85      1.90 o 
  -6   4   9       57.76       57.36      3.52 o 
  -5   4   9        0.05       -0.58      0.62 o 
  -4   4   9        2.29        1.51      0.68 o 
  -3   4   9       10.07        8.73      0.86 o 
  -2   4   9       40.48       46.79      1.67 o 
  -1   4   9        3.26        5.08      0.69 o 
   0   4   9      124.45      120.70      2.48 o 
   1   4   9       12.76       13.32      1.24 o 
   2   4   9       18.58       19.05      1.12 o 
   3   4   9       25.61       27.33      1.64 o 
   4   4   9      192.79      199.77      3.71 o 
   5   4   9       62.95       67.08      2.70 o 
   6   4   9        0.20        0.62      1.12 o 
   7   4   9       16.96       15.05      1.67 o 
   8   4   9        0.41       -0.80      1.60 o 
   9   4   9       13.02       18.22      2.50 o 
 -11   5   9        1.97        3.43      2.16 o 
 -10   5   9        0.22        0.40      2.16 o 
  -9   5   9       26.39       21.24      3.18 o 
  -8   5   9        9.00        5.94      2.35 o 
  -7   5   9       15.48       15.69      2.69 o 
  -6   5   9        6.37        0.71      3.09 o 
  -5   5   9        6.32        4.62      1.38 o 
  -4   5   9        3.90        2.08      1.26 o 
  -3   5   9      367.06      386.13      7.53 o 
  -2   5   9      815.45      828.29     13.50 o 
  -1   5   9        0.24       -1.30      0.87 o 
   0   5   9      389.92      386.45      5.58 o 
   1   5   9      243.77      235.78      4.68 o 
   2   5   9       15.77       16.76      1.47 o 
   3   5   9       34.48       37.48      2.80 o 
   4   5   9       19.33       17.31      1.69 o 
   5   5   9       16.62       14.54      1.67 o 
   6   5   9        3.38        5.41      1.42 o 
   7   5   9        2.74       -1.04      1.60 o 
   8   5   9       11.94       16.15      3.80 o 
 -10   6   9       40.64       39.33      4.75 o 
  -9   6   9        0.01       -0.18      2.38 o 
  -8   6   9        3.08       -0.48      2.35 o 
  -7   6   9       49.83       52.09      3.43 o 
  -6   6   9        3.62        3.93      1.60 o 
  -5   6   9       10.45       11.16      2.41 o 
  -4   6   9        0.47        2.43      1.45 o 
  -3   6   9        0.88        1.06      1.26 o 
  -2   6   9       26.74       26.32      2.06 o 
  -1   6   9        2.23        0.84      1.08 o 
   0   6   9       16.55       14.80      1.42 o 
   1   6   9       11.03        9.94      1.72 o 
   2   6   9       15.66       14.52      1.88 o 
   3   6   9      102.90      112.63      4.02 o 
   4   6   9        2.69        1.15      1.45 o 
   5   6   9       17.34       19.95      2.69 o 
   6   6   9        2.83        2.85      1.65 o 
   7   6   9        0.03       -0.24      2.02 o 
  -8   7   9        5.83        4.77      3.13 o 
  -7   7   9       10.33       10.26      2.09 o 
  -6   7   9       22.87       23.56      2.55 o 
  -5   7   9       15.88       23.70      2.44 o 
  -4   7   9        0.47        0.53      1.54 o 
  -3   7   9       32.48       29.62      2.44 o 
  -2   7   9       41.98       36.61      2.62 o 
  -1   7   9        0.24        1.25      1.19 o 
   0   7   9       28.54       27.02      1.97 o 
   1   7   9        9.47       10.62      1.81 o 
   2   7   9        2.54        3.80      1.65 o 
   3   7   9        0.00       -1.97      1.32 o 
   4   7   9        2.39        0.48      1.65 o 
   5   7   9       23.49       22.74      2.47 o 
  -6   8   9        5.35        6.02      2.06 o 
  -5   8   9        0.58        0.55      2.22 o 
  -4   8   9        0.31       -0.71      1.60 o 
  -3   8   9        0.02       -1.95      2.56 o 
  -2   8   9        0.34       -0.75      1.50 o 
  -1   8   9        1.76       -0.48      1.50 o 
   0   8   9        4.91        2.69      1.47 o 
   1   8   9       12.50       16.34      2.96 o 
   2   8   9        1.43        0.63      1.60 o 
   3   8   9        5.07        7.48      2.49 o 
 -13   0  10       51.24       44.29      4.45 o 
 -12   0  10        0.13       -0.43      1.82 o 
 -11   0  10       40.84       41.47      7.84 o 
 -10   0  10        4.85        1.78      1.16 o 
  -9   0  10        4.52        5.02      1.12 o 
  -8   0  10      154.22      156.43      4.31 o 
  -7   0  10      369.35      377.46     12.84 o 
  -6   0  10      208.57      206.26      8.55 o 
  -5   0  10     1430.43     1568.41     40.99 o 
  -4   0  10       11.95       11.40      2.38 o 
  -3   0  10      515.09      583.17     17.12 o 
  -2   0  10       93.98       85.53      4.75 o 
  -1   0  10      823.91      829.09     14.63 o 
   0   0  10        1.19        6.18      1.90 o 
   1   0  10     1419.55     1360.79     36.22 o 
   2   0  10      256.55      288.95      7.84 o 
   3   0  10       31.72       36.11      4.28 o 
   4   0  10       46.20       36.58      4.28 o 
   5   0  10      457.98      440.72     16.16 o 
   6   0  10      451.25      398.38     15.69 o 
   7   0  10      451.61      363.66     15.21 o 
   8   0  10        0.56       -1.43      2.85 o 
   9   0  10       23.62       25.65      5.23 o 
  10   0  10        0.03       -4.28      2.85 o 
 -13   1  10        2.32        3.70      2.00 o 
 -12   1  10        6.00        5.26      2.13 o 
 -11   1  10        0.19       -0.19      1.29 o 
 -10   1  10      121.85      120.55      3.24 o 
  -9   1  10        0.33       -0.86      0.81 o 
  -8   1  10       86.74       91.20      2.88 o 
  -7   1  10       63.62       55.42      2.52 o 
  -6   1  10       56.69       46.86      4.18 o 
  -5   1  10       63.98       65.52      3.18 o 
  -4   1  10      169.36      177.56      5.20 o 
  -3   1  10     3101.60     3356.70     58.53 o 
  -2   1  10        0.31        0.00      0.69 o 
  -1   1  10       57.31       65.26      2.62 o 
   0   1  10        2.19        2.61      1.01 o 
   1   1  10      211.60      207.65      4.15 o 
   2   1  10      115.04      113.03      2.87 o 
   3   1  10       53.88       48.69      1.94 o 
   4   1  10        1.31        2.38      1.48 o 
   5   1  10       58.20       56.19      4.51 o 
   6   1  10      146.46      114.25      6.41 o 
   7   1  10        2.87        0.48      2.02 o 
   8   1  10        1.35        2.63      2.85 o 
   9   1  10       13.69       16.13      3.18 o 
  10   1  10       35.22       38.99      4.67 o 
 -13   2  10        0.93        0.85      2.00 o 
 -12   2  10        2.61        2.88      1.93 o 
 -11   2  10        0.77        1.03      1.40 o 
 -10   2  10        6.04        4.15      1.29 o 
  -9   2  10        1.55        1.14      1.01 o 
  -8   2  10       55.04       50.42      2.64 o 
  -7   2  10      309.65      300.61      6.28 o 
  -6   2  10        0.02       -1.08      0.89 o 
  -5   2  10        1.18        1.28      0.98 o 
  -4   2  10      165.90      163.97      3.36 o 
  -3   2  10       89.83       97.70      3.76 o 
  -2   2  10        1.07        0.68      0.69 o 
  -1   2  10      160.56      160.78      2.80 o 
   0   2  10       84.89       81.64      2.01 o 
   1   2  10      192.96      190.55      6.28 o 
   2   2  10       79.88       75.19      2.63 o 
   3   2  10        5.68        6.42      0.72 o 
   4   2  10       34.86       33.34      2.77 o 
   5   2  10        3.11        3.09      0.90 o 
   6   2  10       24.49       16.91      2.84 o 
   7   2  10      147.82      133.05      6.38 o 
   8   2  10        6.03        4.15      2.50 o 
   9   2  10       12.69       15.16      3.18 o 
  10   2  10        0.00       -3.01      2.50 o 
 -13   3  10        1.02        2.04      2.16 o 
 -12   3  10        1.01        0.63      2.16 o 
 -11   3  10       33.50       30.94      2.81 o 
 -10   3  10      123.20      132.93      4.15 o 
  -9   3  10        8.30        5.33      3.80 o 
  -8   3  10      271.39      289.20      6.33 o 
  -7   3  10       32.55       32.35      2.47 o 
  -6   3  10      201.21      198.22      4.81 o 
  -5   3  10       25.68       24.38      1.72 o 
  -4   3  10      634.48      686.88     11.51 o 
  -3   3  10     3179.05     3393.73     48.47 o 
  -2   3  10      213.18      228.90      4.06 o 
  -1   3  10      511.21      517.33      6.57 o 
   0   3  10      136.33      138.67      2.25 o 
   1   3  10        5.01        6.29      0.87 o 
   2   3  10       14.05       14.30      2.36 o 
   3   3  10       84.11       77.38      2.63 o 
   4   3  10        1.14        1.39      0.75 o 
   5   3  10       18.47       25.95      1.76 o 
   6   3  10      124.05      113.03      4.46 o 
   7   3  10       57.96       46.89      2.49 o 
   8   3  10       18.33       21.22      6.18 o 
   9   3  10        5.55       12.16      3.36 o 
 -12   4  10       21.91       23.48      8.08 o 
 -11   4  10       24.03       20.82      6.18 o 
 -10   4  10        6.22        7.60      2.50 o 
  -9   4  10        0.94       -2.38      2.02 o 
  -8   4  10       63.87       62.79      4.33 o 
  -7   4  10        2.78       -1.68      2.85 o 
  -6   4  10        2.59       -0.95      2.85 o 
  -5   4  10      287.83      283.68      5.87 o 
  -4   4  10      107.30      110.47      2.84 o 
  -3   4  10      175.90      180.94      3.28 o 
  -2   4  10        7.82        8.43      0.92 o 
  -1   4  10        3.61        3.19      0.82 o 
   0   4  10      119.93      114.94      2.43 o 
   1   4  10        1.98        1.50      0.87 o 
   2   4  10      135.02      138.94      3.41 o 
   3   4  10      205.35      215.25      3.75 o 
   4   4  10       73.42       74.24      2.74 o 
   5   4  10       71.60       68.28      2.74 o 
   6   4  10       73.76       72.62      2.97 o 
   7   4  10       11.01       10.00      1.54 o 
   8   4  10        5.61        5.40      2.20 o 
   9   4  10        0.11        0.02      1.72 o 
 -11   5  10       21.53       18.79      3.18 o 
 -10   5  10        0.43        0.84      2.16 o 
  -9   5  10        3.32        0.58      2.16 o 
  -8   5  10        2.72        1.97      2.16 o 
  -7   5  10        8.69        6.47      2.38 o 
  -6   5  10       42.98       42.32      5.94 o 
  -5   5  10        0.99        4.31      1.54 o 
  -4   5  10        5.66        8.14      1.60 o 
  -3   5  10       24.76       23.98      1.88 o 
  -2   5  10       12.00       10.35      1.66 o 
  -1   5  10        0.22       -1.17      0.87 o 
   0   5  10       13.53       11.70      1.10 o 
   1   5  10       53.35       54.92      3.22 o 
   2   5  10       39.31       38.87      2.12 o 
   3   5  10        6.70        8.07      1.47 o 
   4   5  10        0.60       -0.21      1.24 o 
   5   5  10       33.54       35.18      2.95 o 
   6   5  10        2.47        1.71      1.47 o 
   7   5  10        4.77        2.16      3.33 o 
   8   5  10        3.86        3.26      3.80 o 
 -10   6  10        0.19       -1.66      2.02 o 
  -9   6  10        0.01       -3.21      2.14 o 
  -8   6  10       14.07       16.63      3.02 o 
  -7   6  10       84.45       88.18      3.98 o 
  -6   6  10        0.15       -0.36      1.54 o 
  -5   6  10       39.53       39.01      2.72 o 
  -4   6  10        9.63        8.99      1.67 o 
  -3   6  10      160.12      168.08      4.65 o 
  -2   6  10       11.23       12.78      1.60 o 
  -1   6  10        9.00        8.28      1.33 o 
   0   6  10       19.26       22.30      1.85 o 
   1   6  10       20.73       18.42      2.00 o 
   2   6  10        5.41        4.12      1.72 o 
   3   6  10      134.59      135.84      4.48 o 
   4   6  10       59.76       55.34      3.19 o 
   5   6  10       13.12       12.83      2.00 o 
   6   6  10       32.26       29.43      2.64 o 
  -8   7  10       51.71       59.88      3.84 o 
  -7   7  10        3.35        3.04      2.09 o 
  -6   7  10        0.91        2.73      1.81 o 
  -5   7  10       16.52       19.02      2.37 o 
  -4   7  10      121.03      129.91      4.51 o 
  -3   7  10      109.55      111.13      6.71 o 
  -2   7  10       15.11       16.93      2.06 o 
  -1   7  10      117.71      112.99      3.45 o 
   0   7  10        6.53        4.78      1.65 o 
   1   7  10        4.42        4.73      1.72 o 
   2   7  10       24.88       27.53      2.55 o 
   3   7  10        5.39        3.53      2.53 o 
   4   7  10        1.76       -0.95      1.65 o 
   5   7  10       16.87       16.07      2.37 o 
  -5   8  10        2.31        3.48      1.92 o 
  -4   8  10        7.14        8.90      2.61 o 
  -3   8  10        4.16        4.50      1.81 o 
  -2   8  10        6.99        7.00      1.88 o 
  -1   8  10        0.79        0.30      1.60 o 
   0   8  10        0.06        0.10      1.60 o 
   1   8  10       13.73       15.24      2.81 o 
   2   8  10        7.46        7.17      2.09 o 
 -13   1  11        1.20        1.27      1.92 o 
 -12   1  11        0.03        0.04      1.47 o 
 -11   1  11       80.79       77.63      4.59 o 
 -10   1  11       48.89       48.09      2.67 o 
  -9   1  11       10.92        8.65      1.26 o 
  -8   1  11      167.70      164.09      4.40 o 
  -7   1  11      133.58      127.56      3.70 o 
  -6   1  11     2085.26     2061.89     37.60 o 
  -5   1  11      423.21      451.64     12.84 o 
  -4   1  11      223.80      289.43      7.22 o 
  -3   1  11       40.67       52.20      2.03 o 
  -2   1  11       90.92      110.28      2.93 o 
  -1   1  11      295.83      302.82      5.52 o 
   0   1  11      186.85      167.29      5.38 o 
   1   1  11      326.37      317.07      5.77 o 
   2   1  11     1327.13     1300.19     19.45 o 
   3   1  11       96.70       93.04      2.87 o 
   4   1  11      859.97      853.40     13.78 o 
   5   1  11      281.22      219.75      7.56 o 
   6   1  11      233.74      194.15      7.39 o 
   7   1  11        1.32        4.28      2.35 o 
   8   1  11        5.33        9.88      3.09 o 
   9   1  11       26.23       28.63      4.03 o 
  10   1  11       69.96       98.53      6.83 o 
 -13   2  11        2.73        4.28      2.19 o 
 -12   2  11        9.34        7.13      2.19 o 
 -11   2  11       25.30       24.97      2.15 o 
 -10   2  11        0.00       -1.19      1.22 o 
  -9   2  11      107.69      110.62      3.89 o 
  -8   2  11       65.68       59.59      2.89 o 
  -7   2  11      470.84      490.38      9.48 o 
  -6   2  11      612.57      624.84     19.04 o 
  -5   2  11        6.10        5.96      1.17 o 
  -4   2  11      545.98      569.71      9.86 o 
  -3   2  11      168.21      159.53      3.70 o 
  -2   2  11       53.32       56.96      4.04 o 
  -1   2  11      853.54      845.63     10.91 o 
   0   2  11       61.59       68.42      2.36 o 
   1   2  11       38.31       32.24      1.78 o 
   2   2  11       26.49       22.81      1.67 o 
   3   2  11        8.91        7.22      1.21 o 
   4   2  11       20.66       20.35      1.30 o 
   5   2  11      387.56      342.74      7.19 o 
   6   2  11       94.17       70.79      3.21 o 
   7   2  11       20.21       23.91      3.36 o 
   8   2  11        1.17        0.29      2.16 o 
   9   2  11        3.74        2.09      2.50 o 
 -13   3  11        6.00       10.09      2.55 o 
 -12   3  11        6.76        6.06      2.84 o 
 -11   3  11        0.00       -1.38      3.09 o 
 -10   3  11        5.77        5.08      2.16 o 
  -9   3  11       70.72       71.10      4.11 o 
  -8   3  11      112.33      102.23      3.61 o 
  -7   3  11        5.33        1.45      1.32 o 
  -6   3  11      102.23      107.04      3.55 o 
  -5   3  11       94.25       98.62      3.27 o 
  -4   3  11      254.33      256.32      5.56 o 
  -3   3  11      100.71      103.49      3.35 o 
  -2   3  11       26.10       21.95      1.60 o 
  -1   3  11      111.97      104.93      3.09 o 
   0   3  11        2.88        3.82      0.90 o 
   1   3  11      151.11      150.86      3.91 o 
   2   3  11       44.97       44.94      2.30 o 
   3   3  11       24.74       20.38      1.28 o 
   4   3  11       16.55       14.81      1.72 o 
   5   3  11       28.81       27.09      2.35 o 
   6   3  11       26.00       22.60      1.93 o 
   7   3  11        0.79       -0.19      1.14 o 
   8   3  11       25.95       31.42      2.81 o 
   9   3  11        8.63       10.69      3.36 o 
 -12   4  11        2.76       -1.43      3.33 o 
 -11   4  11        6.59        6.59      4.28 o 
 -10   4  11        3.31        2.41      2.16 o 
  -9   4  11       66.59       69.78      4.53 o 
  -8   4  11      202.66      208.31     13.54 o 
  -7   4  11       57.27       61.05      4.03 o 
  -6   4  11       35.24       37.49      3.18 o 
  -5   4  11        0.53        3.67      1.82 o 
  -4   4  11      252.52      258.72      5.66 o 
  -3   4  11       25.31       27.38      1.59 o 
  -2   4  11       52.60       51.70      3.15 o 
  -1   4  11      114.24      112.17      2.73 o 
   0   4  11        8.75       11.30      1.01 o 
   1   4  11      242.12      243.99      4.72 o 
   2   4  11       39.88       40.14      2.47 o 
   3   4  11       80.29       85.53      2.93 o 
   4   4  11        3.58        4.35      1.33 o 
   5   4  11       45.18       40.51      2.42 o 
   6   4  11       39.14       36.11      2.29 o 
   7   4  11        2.88        2.94      1.39 o 
   8   4  11        4.66        4.56      1.96 o 
 -11   5  11        0.34       -0.95      2.16 o 
 -10   5  11        4.59        6.68      3.09 o 
  -9   5  11      110.91      113.11      5.71 o 
  -8   5  11      123.67      126.66      7.84 o 
  -7   5  11       89.83       91.31      5.04 o 
  -6   5  11      565.37      595.50     14.12 o 
  -5   5  11      661.82      669.76     11.92 o 
  -4   5  11      155.87      157.57      4.33 o 
  -3   5  11       18.02       21.23      1.81 o 
  -2   5  11       76.74       67.19      2.80 o 
  -1   5  11       12.87       12.76      1.24 o 
   0   5  11       32.31       33.49      2.67 o 
   1   5  11      118.27      121.53      3.82 o 
   2   5  11       95.22       95.13      3.13 o 
   3   5  11       58.11       61.71      2.77 o 
   4   5  11       71.36       72.67      3.02 o 
   5   5  11       71.46       72.74      3.25 o 
   6   5  11      325.90      331.44      7.52 o 
   7   5  11       20.22       21.48      2.97 o 
 -10   6  11        0.93       -3.02      2.02 o 
  -9   6  11        9.65       11.40      3.02 o 
  -8   6  11       10.87       11.18      2.84 o 
  -7   6  11        0.17        0.90      1.60 o 
  -6   6  11       28.38       27.64      2.64 o 
  -5   6  11       26.60       31.07      2.55 o 
  -4   6  11       20.18       18.53      2.01 o 
  -3   6  11        1.84        3.21      1.45 o 
  -2   6  11        1.10        0.30      1.32 o 
  -1   6  11        0.77       -1.41      0.94 o 
   0   6  11       28.29       32.14      2.49 o 
   1   6  11        1.89       -0.32      1.37 o 
   2   6  11        0.00       -0.20      1.45 o 
   3   6  11        0.01       -0.61      1.45 o 
   4   6  11        6.88        6.81      1.92 o 
   5   6  11       27.12       29.00      2.64 o 
   6   6  11        5.40        6.49      2.00 o 
  -8   7  11        0.14       -0.67      1.88 o 
  -7   7  11       24.20       22.23      2.72 o 
  -6   7  11       65.50       75.09      4.58 o 
  -5   7  11       72.52       79.41      3.74 o 
  -4   7  11       15.37       17.18      2.28 o 
  -3   7  11        3.21       -0.75      1.45 o 
  -2   7  11        0.00       -1.70      1.45 o 
  -1   7  11        0.69        0.36      1.59 o 
   0   7  11       16.34       15.29      2.06 o 
   1   7  11        0.69       -1.54      1.54 o 
   2   7  11       66.51       67.39      5.25 o 
   3   7  11       21.79       23.80      2.47 o 
   4   7  11        0.04       -1.90      1.65 o 
  -4   8  11       52.24       48.31      3.27 o 
  -3   8  11        1.37        0.75      1.60 o 
  -2   8  11        6.96        5.87      1.78 o 
  -1   8  11        2.68        5.70      2.28 o 
   0   8  11        0.03       -1.22      1.54 o 
   1   8  11       11.25       10.41      2.09 o 
 -13   0  12        1.19       -0.99      2.16 o 
 -12   0  12        2.15        1.24      2.16 o 
 -11   0  12       13.51       15.20      3.80 o 
 -10   0  12       51.50       48.77      3.07 o 
  -9   0  12      132.33      136.42      4.91 o 
  -8   0  12      566.53      558.71     18.54 o 
  -7   0  12       24.97       25.65      3.80 o 
  -6   0  12      263.92      256.18      9.98 o 
  -5   0  12      732.11      798.78     23.31 o 
  -4   0  12      223.89      238.11      9.51 o 
  -3   0  12       32.62       22.33      2.85 o 
  -2   0  12      189.45      185.44      4.39 o 
  -1   0  12      691.82      642.15     13.32 o 
   0   0  12        1.10        0.48      1.90 o 
   1   0  12     1247.20     1227.74     33.81 o 
   2   0  12        0.64        0.48      1.90 o 
   3   0  12       90.51       82.03      2.59 o 
   4   0  12     1265.65     1219.27     22.19 o 
   5   0  12        0.19        3.80      2.85 o 
   6   0  12       34.21       41.81      5.70 o 
   7   0  12      122.91      127.34      9.50 o 
   8   0  12        2.05        0.95      3.33 o 
   9   0  12        0.18       -2.38      3.33 o 
 -13   1  12        0.71        3.00      2.09 o 
 -12   1  12        8.65        7.94      4.11 o 
 -11   1  12        0.26       -2.14      1.68 o 
 -10   1  12        1.32       -0.49      1.32 o 
  -9   1  12       43.02       35.48      2.72 o 
  -8   1  12       22.65       18.26      1.96 o 
  -7   1  12     1204.26     1204.87     27.82 o 
  -6   1  12      527.81      538.26     12.09 o 
  -5   1  12       72.17       79.21      3.85 o 
  -4   1  12      233.24      231.80      6.55 o 
  -3   1  12        0.01        0.61      0.82 o 
  -2   1  12        1.47        1.78      0.78 o 
  -1   1  12      278.97      278.52      5.30 o 
   0   1  12      327.64      312.12      8.07 o 
   1   1  12        3.16        2.85      1.68 o 
   2   1  12      455.37      440.97      7.73 o 
   3   1  12       92.61       85.51      2.68 o 
   4   1  12      167.99      132.76      4.64 o 
   5   1  12      197.70      172.45      4.65 o 
   6   1  12        0.60       -0.13      1.82 o 
   7   1  12       18.46       16.44      3.18 o 
   8   1  12       27.41       28.05      4.75 o 
   9   1  12        4.26        1.55      2.50 o 
 -13   2  12        0.02       -1.90      3.33 o 
 -12   2  12       13.29       14.73      4.28 o 
 -11   2  12        2.03        3.17      1.93 o 
 -10   2  12       34.33       37.47      2.63 o 
  -9   2  12        0.04       -3.27      2.23 o 
  -8   2  12       65.31       67.29      4.78 o 
  -7   2  12       12.85       16.45      1.83 o 
  -6   2  12       60.84       60.68      2.72 o 
  -5   2  12      271.59      254.03      5.55 o 
  -4   2  12       47.02       41.53      5.23 o 
  -3   2  12       12.49       13.45      1.32 o 
  -2   2  12       12.55       11.31      2.26 o 
  -1   2  12      453.04      448.98      7.89 o 
   0   2  12      163.76      168.55      6.18 o 
   1   2  12        3.71        2.71      1.03 o 
   2   2  12       24.96       24.50      1.78 o 
   3   2  12        1.45        1.25      1.09 o 
   4   2  12       47.61       40.32      3.79 o 
   5   2  12        5.16        6.20      1.43 o 
   6   2  12        1.76       -0.62      1.26 o 
   7   2  12       26.87       29.41      2.52 o 
   8   2  12        0.40        1.19      2.35 o 
   9   2  12        4.96        4.33      6.41 o 
 -12   3  12       43.27       65.09      7.60 o 
 -11   3  12        2.43        0.04      1.93 o 
 -10   3  12        3.59        5.08      2.16 o 
  -9   3  12       37.36       30.79      3.31 o 
  -8   3  12      111.59      117.69      5.01 o 
  -7   3  12     1861.00     1891.34     28.66 o 
  -6   3  12     1640.96     1659.34     25.36 o 
  -5   3  12        0.03       -0.57      0.98 o 
  -4   3  12       62.75       56.95      2.64 o 
  -3   3  12       41.40       50.03      2.50 o 
  -2   3  12       41.49       42.17      1.68 o 
  -1   3  12      138.01      140.16      2.93 o 
   0   3  12      227.17      224.94      5.90 o 
   1   3  12       86.94       82.65      3.48 o 
   2   3  12      711.87      726.40     12.16 o 
   3   3  12       44.68       46.18      3.38 o 
   4   3  12      151.22      134.18      4.26 o 
   5   3  12      757.05      700.66     12.60 o 
   6   3  12       21.86       19.53      2.12 o 
   7   3  12        6.54        4.95      1.42 o 
   8   3  12       21.32       24.49      3.70 o 
 -12   4  12        9.75        7.13      3.80 o 
 -11   4  12       19.82       18.92      3.18 o 
 -10   4  12        1.32        1.57      2.16 o 
  -9   4  12       11.63        6.37      2.50 o 
  -8   4  12        3.57        3.56      2.02 o 
  -7   4  12       30.28       33.24      3.31 o 
  -6   4  12        2.81        5.94      2.02 o 
  -5   4  12       10.10        7.36      2.02 o 
  -4   4  12        0.01       -0.90      1.03 o 
  -3   4  12        2.12        4.41      1.05 o 
  -2   4  12        8.77        9.15      1.15 o 
  -1   4  12        0.01       -0.48      0.68 o 
   0   4  12        1.37        0.65      1.00 o 
   1   4  12      189.24      185.75      4.16 o 
   2   4  12        0.64        0.75      1.11 o 
   3   4  12      285.17      297.08      5.79 o 
   4   4  12      354.66      371.09      7.17 o 
   5   4  12       22.75       25.57      3.47 o 
   6   4  12        6.05        7.05      1.51 o 
   7   4  12        0.28       -0.43      1.60 o 
   8   4  12        0.73       -0.86      2.50 o 
 -11   5  12        5.17        2.46      2.62 o 
 -10   5  12        6.46        6.18      3.56 o 
  -9   5  12       20.12       22.69      4.99 o 
  -8   5  12       27.69       30.94      6.41 o 
  -7   5  12       21.71       22.80      3.18 o 
  -6   5  12       72.16       83.58      4.70 o 
  -5   5  12       15.87       18.40      2.01 o 
  -4   5  12        4.92        3.07      1.32 o 
  -3   5  12       10.37       10.20      1.54 o 
  -2   5  12        0.12       -1.84      2.11 o 
  -1   5  12        5.29        5.29      1.44 o 
   0   5  12       53.31       54.68      2.83 o 
   1   5  12      124.99      127.62      4.02 o 
   2   5  12       54.49       50.93      2.92 o 
   3   5  12        0.75        2.88      1.45 o 
   4   5  12        0.07        1.54      1.54 o 
   5   5  12       52.60       55.64      4.61 o 
   6   5  12        5.55       11.10      3.29 o 
   7   5  12        0.23       -0.11      2.16 o 
  -9   6  12        0.88        0.13      5.23 o 
  -8   6  12        1.15        1.43      2.38 o 
  -7   6  12        2.86        3.23      1.81 o 
  -6   6  12        0.49       -1.24      1.43 o 
  -5   6  12       61.87       60.52      4.86 o 
  -4   6  12        2.31        1.49      1.38 o 
  -3   6  12        3.75        1.82      1.70 o 
  -2   6  12       16.36       14.15      1.82 o 
  -1   6  12       10.59        5.86      1.75 o 
   0   6  12       43.60       43.67      2.83 o 
   1   6  12       24.52       23.44      2.37 o 
   2   6  12        0.17       -1.28      1.54 o 
   3   6  12      161.79      171.11      5.20 o 
   4   6  12      105.42      113.43      4.47 o 
   5   6  12        4.15        6.42      2.00 o 
  -7   7  12      146.13      171.88      5.71 o 
  -6   7  12      129.40      130.19      5.00 o 
  -5   7  12        2.21        4.04      1.72 o 
  -4   7  12        0.33       -1.31      1.82 o 
  -3   7  12       37.42       29.83      2.44 o 
  -2   7  12       16.41       18.83      2.16 o 
  -1   7  12        0.52       -2.74      1.82 o 
   0   7  12       86.75       88.67      3.79 o 
   1   7  12        3.53        0.79      1.65 o 
   2   7  12        3.68        4.30      1.81 o 
   3   7  12        1.63        1.68      1.81 o 
  -2   8  12        0.71       -1.57      2.16 o 
 -13   1  13       68.01       90.74      8.55 o 
 -12   1  13       30.35       35.16      5.70 o 
 -11   1  13       16.90       14.68      2.69 o 
 -10   1  13        1.92        0.10      1.12 o 
  -9   1  13      371.08      403.29      8.24 o 
  -8   1  13     2087.92     2130.64     32.08 o 
  -7   1  13      687.45      688.58     11.95 o 
  -6   1  13       16.20       16.75      2.35 o 
  -5   1  13       61.69       56.23      3.18 o 
  -4   1  13        7.40        9.24      4.04 o 
  -3   1  13      211.73      213.19      4.54 o 
  -2   1  13       68.16       89.11      2.77 o 
  -1   1  13       26.61       29.32      2.32 o 
   0   1  13       11.17       10.95      2.02 o 
   1   1  13      595.48      570.31     15.22 o 
   2   1  13      493.21      507.85      8.71 o 
   3   1  13      667.55      653.07     10.98 o 
   4   1  13      538.73      476.73      8.71 o 
   5   1  13       11.70       12.76      1.51 o 
   6   1  13      136.45      123.03      6.05 o 
   7   1  13       61.62       56.06      5.04 o 
   8   1  13       17.53       14.97      3.36 o 
   9   1  13        5.16       -1.63      3.09 o 
 -13   2  13        1.44       -0.48      3.33 o 
 -12   2  13        1.09        1.90      3.33 o 
 -11   2  13       17.17       21.42      4.51 o 
 -10   2  13       46.86       43.99      4.28 o 
  -9   2  13        0.12       -0.34      2.21 o 
  -8   2  13        5.78        4.78      1.45 o 
  -7   2  13       92.29       88.58      3.51 o 
  -6   2  13      227.83      248.56      5.82 o 
  -5   2  13      132.60      123.79      3.72 o 
  -4   2  13       33.71       35.85      2.84 o 
  -3   2  13      107.26      103.11      3.14 o 
  -2   2  13       17.09       18.66      1.10 o 
  -1   2  13       89.40       85.16      3.16 o 
   0   2  13      523.40      504.18     11.93 o 
   1   2  13      112.38      125.17      3.46 o 
   2   2  13      905.98      874.42     14.07 o 
   3   2  13      708.57      713.43     12.04 o 
   4   2  13       10.96       13.16      1.87 o 
   5   2  13       56.25       59.38      5.26 o 
   6   2  13        0.00       -0.41      1.38 o 
   7   2  13        2.93        2.85      3.33 o 
   8   2  13        8.41       11.42      4.51 o 
 -12   3  13        4.19        4.75      3.80 o 
 -11   3  13        1.04        1.86      2.16 o 
 -10   3  13        0.05       -2.74      1.82 o 
  -9   3  13       16.16       18.84      2.97 o 
  -8   3  13       44.76       46.25      3.65 o 
  -7   3  13        3.75        6.66      1.60 o 
  -6   3  13        1.73        1.79      1.45 o 
  -5   3  13        0.42       -0.58      1.17 o 
  -4   3  13       12.00        9.89      1.54 o 
  -3   3  13       17.14       17.32      1.24 o 
  -2   3  13      230.60      218.08      3.98 o 
  -1   3  13       57.77       55.25      1.97 o 
   0   3  13      189.17      188.19     13.31 o 
   1   3  13        3.45        4.07      1.38 o 
   2   3  13      100.44       90.29      3.28 o 
   3   3  13       74.15       62.15      4.39 o 
   4   3  13        0.66       -1.78      1.32 o 
   5   3  13        0.01       -0.89      2.11 o 
   6   3  13        0.02       -0.39      1.36 o 
   7   3  13       17.98       20.45      2.35 o 
   8   3  13        0.45       -0.24      2.35 o 
 -11   4  13        0.31       -1.24      2.16 o 
 -10   4  13        3.82        1.24      2.16 o 
  -9   4  13       10.83       10.17      2.50 o 
  -8   4  13       15.04       19.49      2.84 o 
  -7   4  13       17.07       15.95      2.69 o 
  -6   4  13       92.86       91.26      4.86 o 
  -5   4  13        8.74        5.46      2.02 o 
  -4   4  13       48.62       46.02      3.22 o 
  -3   4  13      160.43      163.31      3.71 o 
  -2   4  13       63.18       66.16      2.61 o 
  -1   4  13        0.18       -0.51      0.74 o 
   0   4  13       40.93       40.73      3.50 o 
   1   4  13       23.23       24.17      1.83 o 
   2   4  13      442.55      455.74      7.72 o 
   3   4  13       58.85       56.77      2.74 o 
   4   4  13        0.23       -0.11      1.19 o 
   5   4  13       11.89       13.89      1.75 o 
   6   4  13        2.68        4.20      1.42 o 
   7   4  13        5.09        6.06      2.84 o 
 -10   5  13        0.00       -0.48      2.35 o 
  -9   5  13       39.07       41.23      4.99 o 
  -8   5  13      497.52      482.34     12.60 o 
  -7   5  13      270.57      279.24      8.74 o 
  -6   5  13       34.78       36.41      4.04 o 
  -5   5  13       23.04       22.79      2.16 o 
  -4   5  13        1.83        2.04      1.53 o 
  -3   5  13        5.56        3.74      1.32 o 
  -2   5  13       92.83       89.21      3.22 o 
  -1   5  13       17.20       18.09      1.67 o 
   0   5  13       35.95       33.90      2.44 o 
   1   5  13       52.64       55.79      2.92 o 
   2   5  13       30.59       35.41      3.30 o 
   3   5  13      157.38      160.56      4.88 o 
   4   5  13      316.36      323.85      7.34 o 
   5   5  13       32.55       36.92      2.78 o 
   6   5  13        0.22       -0.64      1.45 o 
  -9   6  13        0.02        0.79      2.50 o 
  -8   6  13       10.10       13.52      3.31 o 
  -7   6  13        2.09        1.68      2.07 o 
  -6   6  13        3.01        2.40      1.67 o 
  -5   6  13       20.79       22.74      3.01 o 
  -4   6  13        3.02        2.76      1.54 o 
  -3   6  13        2.21        0.95      1.38 o 
  -2   6  13        9.89        8.24      1.60 o 
  -1   6  13       18.93       17.12      2.69 o 
   0   6  13        0.95       -0.98      1.45 o 
   1   6  13        9.47       14.14      2.27 o 
   2   6  13       36.51       40.57      2.92 o 
   3   6  13       98.54      114.19     10.04 o 
   4   6  13        2.42        5.30      3.12 o 
   5   6  13        0.53        0.81      1.72 o 
  -7   7  13       44.38       53.96      3.76 o 
  -6   7  13        0.37        5.03      2.09 o 
  -5   7  13        6.57        5.70      1.96 o 
  -4   7  13        7.61        7.14      1.88 o 
  -3   7  13        0.00        1.90      2.02 o 
  -2   7  13        0.01       -2.74      1.82 o 
  -1   7  13        4.68        3.09      2.14 o 
   0   7  13       17.17       16.65      2.28 o 
   1   7  13       15.62       15.33      3.28 o 
   2   7  13        7.89        4.12      1.92 o 
 -13   0  14        8.76       11.88      4.28 o 
 -12   0  14        1.88        3.33      3.33 o 
 -11   0  14       34.38       43.23      5.70 o 
 -10   0  14        8.89       16.55      2.28 o 
  -9   0  14       11.70        8.79      1.93 o 
  -8   0  14        3.96        2.85      2.85 o 
  -7   0  14        8.81        7.13      2.85 o 
  -6   0  14        4.39        6.18      2.38 o 
  -5   0  14      123.07      135.89      7.13 o 
  -4   0  14        0.16        3.80      1.90 o 
  -3   0  14      286.32      281.75     10.93 o 
  -2   0  14        2.44        1.43      1.43 o 
  -1   0  14       94.17       87.90      6.18 o 
   0   0  14     1355.24     1365.79     37.62 o 
   1   0  14     3628.60     3539.08     89.88 o 
   2   0  14      332.25      324.16     13.31 o 
   3   0  14      185.45      176.77      9.98 o 
   4   0  14        0.67       -0.48      2.38 o 
   5   0  14        4.91        6.65      3.33 o 
   6   0  14      163.02      151.10      9.98 o 
   7   0  14       68.23       65.09      7.60 o 
   8   0  14        0.09        3.33      3.80 o 
 -13   1  14        4.14        9.50      4.28 o 
 -12   1  14        1.63       -0.95      3.33 o 
 -11   1  14        7.19        7.36      2.35 o 
 -10   1  14       42.82       50.65      3.02 o 
  -9   1  14      659.94      680.52     12.30 o 
  -8   1  14       52.76       47.84      3.21 o 
  -7   1  14       66.56       66.45      4.28 o 
  -6   1  14        0.28        0.37      1.48 o 
  -5   1  14      213.19      203.81      6.55 o 
  -4   1  14      126.61      112.39      3.64 o 
  -3   1  14       11.65       15.93      2.52 o 
  -2   1  14        3.61        4.35      0.72 o 
  -1   1  14       96.91       93.15      2.65 o 
   0   1  14      333.25      343.67      9.41 o 
   1   1  14      120.60      129.21      5.54 o 
   2   1  14      391.51      398.02     10.58 o 
   3   1  14      106.61       97.28      3.03 o 
   4   1  14        4.14        1.90      1.16 o 
   5   1  14       63.71       50.85      4.37 o 
   6   1  14       14.43       11.88      3.02 o 
   7   1  14        0.01        0.24      2.35 o 
   8   1  14        0.42        2.06      2.50 o 
 -12   2  14        5.33        1.90      3.33 o 
 -11   2  14        4.92        6.92      2.28 o 
 -10   2  14       33.76       33.35      3.07 o 
  -9   2  14        0.13        4.41      2.50 o 
  -8   2  14        1.12        2.38      1.45 o 
  -7   2  14        3.85        5.33      1.77 o 
  -6   2  14       33.74       33.86      4.40 o 
  -5   2  14       15.76        9.03      1.82 o 
  -4   2  14       46.58       44.08      3.18 o 
  -3   2  14        0.32       -0.38      0.98 o 
  -2   2  14        0.04        0.63      0.75 o 
  -1   2  14       53.47       58.14      2.52 o 
   0   2  14       79.27       75.42      4.19 o 
   1   2  14      739.10      731.11     16.31 o 
   2   2  14       12.12       11.89      1.51 o 
   3   2  14       66.36       65.63      2.96 o 
   4   2  14        4.81        3.44      1.16 o 
   5   2  14       44.34       47.11      4.37 o 
   6   2  14        4.52        4.28      2.35 o 
   7   2  14        0.39       -1.10      2.16 o 
   8   2  14        6.17        6.73      2.84 o 
 -12   3  14        6.43        6.18      3.80 o 
 -11   3  14        8.59        5.92      3.33 o 
 -10   3  14      114.03      131.45      5.81 o 
  -9   3  14     1050.77     1074.97     22.51 o 
  -8   3  14      313.89      307.68      9.00 o 
  -7   3  14      185.71      188.15      6.16 o 
  -6   3  14       60.93       58.43      3.92 o 
  -5   3  14      180.54      177.91      4.75 o 
  -4   3  14      125.92      128.18      4.12 o 
  -3   3  14        1.90        0.73      0.74 o 
  -2   3  14        3.15        3.41      1.10 o 
  -1   3  14       32.21       32.42      3.02 o 
   0   3  14      317.46      323.52     15.92 o 
   1   3  14      594.40      608.33     10.71 o 
   2   3  14      477.21      477.31      9.98 o 
   3   3  14      450.82      445.71      8.80 o 
   4   3  14        1.39        0.75      1.38 o 
   5   3  14       37.29       33.17      2.52 o 
   6   3  14        9.72       12.17      3.80 o 
   7   3  14        0.24       -1.64      1.60 o 
 -11   4  14        0.18       -0.62      2.16 o 
 -10   4  14       11.40       12.87      2.84 o 
  -9   4  14        0.24        3.80      2.35 o 
  -8   4  14        0.13        4.35      2.16 o 
  -7   4  14       20.85       21.53      2.84 o 
  -6   4  14       29.48       27.08      3.18 o 
  -5   4  14       17.43       13.32      2.35 o 
  -4   4  14        3.26        2.99      1.32 o 
  -3   4  14        5.22        6.78      1.19 o 
  -2   4  14       82.60       82.34      2.60 o 
  -1   4  14      117.14      123.91      2.97 o 
   0   4  14      142.77      141.24      4.57 o 
   1   4  14      388.47      382.61      6.81 o 
   2   4  14      123.40      127.15      5.50 o 
   3   4  14        4.53        5.09      1.44 o 
   4   4  14        0.01       -0.47      1.22 o 
   5   4  14       17.12       19.36      1.89 o 
   6   4  14       19.87       18.87      3.61 o 
 -10   5  14        0.33        0.34      2.28 o 
  -9   5  14       13.21       19.41      3.18 o 
  -8   5  14       53.37       54.16      4.53 o 
  -7   5  14       11.07       12.15      3.56 o 
  -6   5  14       40.25       45.47      2.86 o 
  -5   5  14        0.45       -0.07      1.26 o 
  -4   5  14        0.42        0.31      1.32 o 
  -3   5  14        1.77       -0.77      1.26 o 
  -2   5  14        0.01       -0.66      1.16 o 
  -1   5  14       29.54       18.54      2.69 o 
   0   5  14        1.32        2.38      2.02 o 
   1   5  14       54.15       44.83      2.80 o 
   2   5  14       33.59       32.03      2.52 o 
   3   5  14       20.19       20.85      2.28 o 
   4   5  14        0.74        3.51      1.60 o 
   5   5  14       11.31       13.45      2.06 o 
  -8   6  14        1.39        2.15      1.81 o 
  -7   6  14        0.44        0.87      3.00 o 
  -6   6  14       13.54       13.26      2.68 o 
  -5   6  14        9.45       10.80      1.96 o 
  -4   6  14       31.49       36.34      4.42 o 
  -3   6  14        2.27       -1.43      2.02 o 
  -2   6  14       34.75       32.22      3.56 o 
  -1   6  14       14.83       13.10      2.50 o 
   0   6  14       64.81       63.79      4.37 o 
   1   6  14      357.31      348.87      7.84 o 
   2   6  14       43.13       41.75      2.99 o 
   3   6  14       10.32       15.56      2.28 o 
   4   6  14        5.27        6.65      1.88 o 
  -6   7  14        0.50       -0.35      1.81 o 
  -5   7  14       12.00       13.02      2.84 o 
  -4   7  14       16.49       13.08      2.84 o 
  -3   7  14        0.00       -2.34      4.04 o 
  -2   7  14        3.78        3.56      2.35 o 
  -1   7  14       16.09       14.81      6.18 o 
   0   7  14        7.04       10.20      2.84 o 
   1   7  14       41.99       48.65      3.38 o 
 -12   1  15       33.60       41.33      6.18 o 
 -11   1  15        5.77        9.07      4.28 o 
 -10   1  15      181.64      198.48      5.66 o 
  -9   1  15      297.84      301.91     11.23 o 
  -8   1  15       25.45       26.32      2.24 o 
  -7   1  15        0.07       -0.67      2.14 o 
  -6   1  15      548.31      517.68     12.43 o 
  -5   1  15       28.38       19.41      2.50 o 
  -4   1  15        6.27        8.19      1.32 o 
  -3   1  15        1.02        3.39      1.09 o 
  -2   1  15      742.81      739.71     12.18 o 
  -1   1  15      765.50      785.99     16.98 o 
   0   1  15     1398.62     1378.46     27.44 o 
   1   1  15      145.19      150.83      7.37 o 
   2   1  15       83.97       83.63      4.70 o 
   3   1  15       99.02       95.66      5.20 o 
   4   1  15        4.21        5.19      3.56 o 
   5   1  15        6.21        7.92      2.50 o 
   6   1  15       10.54       12.45      4.04 o 
   7   1  15       16.44       20.20      3.70 o 
 -12   2  15       23.43       25.65      5.23 o 
 -11   2  15        1.02        2.89      1.93 o 
 -10   2  15       19.79       24.36      2.97 o 
  -9   2  15        0.01       -0.17      1.45 o 
  -8   2  15       44.18       42.92      2.99 o 
  -7   2  15       39.62       37.65      2.62 o 
  -6   2  15      219.62      233.81      5.82 o 
  -5   2  15       57.78       53.88      5.70 o 
  -4   2  15        0.08       -0.71      1.34 o 
  -3   2  15        2.71        1.19      1.68 o 
  -2   2  15       87.69       84.15      4.27 o 
  -1   2  15      785.05      742.29     22.83 o 
   0   2  15     1926.81     1890.91     36.06 o 
   1   2  15      340.05      345.63     13.78 o 
   2   2  15      239.59      250.20     14.26 o 
   3   2  15       46.40       41.39      2.29 o 
   4   2  15       87.43       90.04      5.94 o 
   5   2  15       92.83      109.36     12.12 o 
   6   2  15       12.46       13.78      3.02 o 
   7   2  15        0.75        6.18      2.84 o 
 -12   3  15        5.46       10.45      4.28 o 
 -11   3  15        5.15        6.94      2.50 o 
 -10   3  15       72.37       80.10      4.79 o 
  -9   3  15       13.98       14.25      2.62 o 
  -8   3  15       47.32       40.29      4.99 o 
  -7   3  15       76.93       80.06      4.33 o 
  -6   3  15        8.01        4.78      1.45 o 
  -5   3  15        1.51        0.40      1.26 o 
  -4   3  15        1.32        1.57      1.26 o 
  -3   3  15       15.50       12.90      1.53 o 
  -2   3  15        3.26        1.06      1.09 o 
  -1   3  15       91.96       92.07      4.70 o 
   0   3  15       27.09       27.51      3.18 o 
   1   3  15        5.48        4.99      2.35 o 
   2   3  15       94.70       95.50      3.51 o 
   3   3  15        1.79        2.76      1.48 o 
   4   3  15       40.08       46.69      6.41 o 
   5   3  15        0.12       -2.74      1.82 o 
   6   3  15       12.59       14.20      3.56 o 
   7   3  15        1.18        0.65      1.78 o 
 -11   4  15        9.09       10.82      2.97 o 
 -10   4  15       13.49       16.20      5.70 o 
  -9   4  15        0.10        0.40      2.16 o 
  -8   4  15       48.83       43.48      4.28 o 
  -7   4  15       15.66       13.24      2.50 o 
  -6   4  15       16.02       17.15      2.69 o 
  -5   4  15      106.57      103.39      5.01 o 
  -4   4  15       28.51       26.84      2.07 o 
  -3   4  15       36.06       34.02      2.28 o 
  -2   4  15        5.02        6.98      1.72 o 
  -1   4  15      181.92      173.00      6.04 o 
   0   4  15      603.42      605.08     12.06 o 
   1   4  15      134.22      141.73      3.86 o 
   2   4  15       62.55       64.00      2.88 o 
   3   4  15        3.01        2.98      1.37 o 
   4   4  15        2.03       -0.43      1.60 o 
   5   4  15       14.31       17.08      2.52 o 
   6   4  15        2.64        2.95      1.96 o 
 -10   5  15      109.27      119.21      6.21 o 
  -9   5  15       79.05       84.22      5.38 o 
  -8   5  15       82.19       85.36      5.38 o 
  -7   5  15       12.13       11.63      2.69 o 
  -6   5  15       41.20       40.60      2.86 o 
  -5   5  15        7.06        8.48      1.67 o 
  -4   5  15        0.33       -0.26      1.32 o 
  -3   5  15       17.72       18.94      2.84 o 
  -2   5  15       23.89       19.11      3.02 o 
  -1   5  15      126.35      121.35     12.35 o 
   0   5  15      766.85      756.67     27.34 o 
   1   5  15        8.70        9.87      1.88 o 
   2   5  15        1.58       -1.36      1.47 o 
   3   5  15        0.75        0.14      1.45 o 
   4   5  15        8.22        8.61      1.78 o 
   5   5  15        0.39       -0.91      2.16 o 
  -8   6  15        3.68        2.83      2.02 o 
  -7   6  15        5.03        5.10      1.88 o 
  -6   6  15        0.65        0.18      1.54 o 
  -5   6  15        2.51        4.04      2.35 o 
  -4   6  15        0.03        0.95      2.02 o 
  -3   6  15        1.65        1.27      1.93 o 
  -2   6  15       11.38        8.31      2.35 o 
  -1   6  15        6.78        9.50      2.69 o 
   0   6  15       67.89       76.71      4.86 o 
   1   6  15        0.18        1.36      1.60 o 
   2   6  15       37.84       43.65      3.07 o 
   3   6  15        5.63        3.75      1.81 o 
  -5   7  15        0.60       -2.38      2.35 o 
  -4   7  15        0.18       -0.58      2.16 o 
  -3   7  15        9.80        9.26      2.69 o 
  -2   7  15        0.05       -3.03      2.16 o 
  -1   7  15       10.35        9.95      2.62 o 
   0   7  15       79.68       88.67      6.89 o 
 -12   0  16       26.59       30.88      5.70 o 
 -11   0  16        2.54       -0.48      2.85 o 
 -10   0  16        2.66       -0.29      1.58 o 
  -9   0  16       17.62       18.05      4.28 o 
  -8   0  16      160.24      179.14      9.50 o 
  -7   0  16       10.16       10.93      3.33 o 
  -6   0  16      240.56      228.11     10.46 o 
  -5   0  16      161.26      130.67      7.60 o 
  -4   0  16      120.21      110.71      7.13 o 
  -3   0  16        1.57        0.54      2.38 o 
  -2   0  16      640.68      586.68     14.03 o 
  -1   0  16      743.24      680.15     21.88 o 
   0   0  16      349.98      368.37     14.26 o 
   1   0  16       15.61        7.13      3.33 o 
   2   0  16      176.23      173.44      9.50 o 
   3   0  16       50.79       57.96      6.65 o 
   4   0  16       21.71       27.55      5.23 o 
   5   0  16        3.94        1.43      3.33 o 
   6   0  16        9.71       14.25      4.75 o 
   7   0  16       81.30       99.77      9.50 o 
 -12   1  16        8.06       10.93      4.28 o 
 -11   1  16        3.31        0.00      4.75 o 
 -10   1  16        0.00        1.75      1.50 o 
  -9   1  16        4.31        4.69      1.60 o 
  -8   1  16        6.40        2.54      1.45 o 
  -7   1  16       52.36       51.83      3.85 o 
  -6   1  16       12.38       11.38      2.61 o 
  -5   1  16        1.43        0.24      1.68 o 
  -4   1  16      133.04      127.57      3.75 o 
  -3   1  16      172.67      175.63      4.44 o 
  -2   1  16      116.49      124.24     13.78 o 
  -1   1  16      685.84      644.34     14.96 o 
   0   1  16       99.27      114.51      5.38 o 
   1   1  16      185.82      181.66      6.88 o 
   2   1  16       31.77       35.87      3.70 o 
   3   1  16        5.24        0.44      1.93 o 
   4   1  16       14.58       16.53      3.18 o 
   5   1  16       13.58       11.57      2.84 o 
   6   1  16        0.93        3.42      2.50 o 
   7   1  16       13.56       11.75      3.18 o 
 -12   2  16        6.26        2.38      3.80 o 
 -11   2  16        1.15        2.30      2.38 o 
 -10   2  16        2.58        1.70      1.93 o 
  -9   2  16       31.68       27.59      3.07 o 
  -8   2  16       24.78       23.24      2.28 o 
  -7   2  16       32.25       31.68      2.55 o 
  -6   2  16      108.06      108.20      4.96 o 
  -5   2  16        2.43        0.95      2.85 o 
  -4   2  16        1.15       -1.43      1.48 o 
  -3   2  16        0.85       -0.24      1.68 o 
  -2   2  16       53.60       52.38      5.23 o 
  -1   2  16      106.92      109.63      5.38 o 
   0   2  16       95.77      111.17      5.38 o 
   1   2  16       36.46       35.63      3.52 o 
   2   2  16        1.36        1.94      2.14 o 
   3   2  16        0.25       -2.85      2.38 o 
   4   2  16        5.63        5.13      2.50 o 
   5   2  16       19.39       20.15      3.52 o 
   6   2  16        0.64       -1.50      2.16 o 
 -11   3  16        0.30       -0.27      2.28 o 
 -10   3  16       14.01        8.01      2.50 o 
  -9   3  16       11.35       14.62      2.62 o 
  -8   3  16        0.05        0.43      1.82 o 
  -7   3  16       34.44       34.89      3.31 o 
  -6   3  16       10.76       14.41      2.00 o 
  -5   3  16        0.44        0.36      1.45 o 
  -4   3  16      163.48      149.70      4.65 o 
  -3   3  16      129.78      126.97      5.24 o 
  -2   3  16       32.68       30.47      4.99 o 
  -1   3  16     1919.37     1856.64    113.63 o 
   0   3  16       58.16       49.94      8.55 o 
   1   3  16      137.68      141.04      6.21 o 
   2   3  16       28.26       25.50      3.17 o 
   3   3  16       24.94       25.52      3.36 o 
   4   3  16       32.15       38.91      4.19 o 
   5   3  16       14.23       14.04      3.18 o 
   6   3  16        2.49        5.28      2.84 o 
 -10   4  16       30.91       36.11      3.99 o 
  -9   4  16        7.88        6.18      3.80 o 
  -8   4  16        0.48        2.12      2.16 o 
  -7   4  16       37.35       35.09      3.52 o 
  -6   4  16       29.04       25.59      3.18 o 
  -5   4  16        2.69        3.78      1.43 o 
  -4   4  16       22.28       18.50      2.85 o 
  -3   4  16       46.92       43.35      6.41 o 
  -2   4  16      108.86       95.42      4.86 o 
  -1   4  16      150.08      143.41      8.38 o 
   0   4  16       16.02       13.40      2.22 o 
   1   4  16      122.44      123.74      4.61 o 
   2   4  16       60.42       59.84      2.74 o 
   3   4  16        1.70        1.69      1.63 o 
   4   4  16        9.80       13.03      2.37 o 
   5   4  16       17.12       18.72      3.29 o 
  -9   5  16       30.77       36.70      5.46 o 
  -8   5  16        2.80       -0.66      2.38 o 
  -7   5  16        4.73        3.98      2.16 o 
  -6   5  16        6.00        4.71      2.16 o 
  -5   5  16        2.24       -0.69      2.38 o 
  -4   5  16        2.19       -1.66      2.02 o 
  -3   5  16        0.18        1.90      2.02 o 
  -2   5  16       12.17       17.95      3.80 o 
  -1   5  16       53.18       57.27      4.37 o 
   0   5  16        0.20        0.24      2.61 o 
   1   5  16        1.89        0.79      3.80 o 
   2   5  16        7.84        9.89      1.88 o 
   3   5  16        3.91        0.00      2.16 o 
   4   5  16        1.92        2.58      2.28 o 
  -7   6  16        0.01       -2.38      2.16 o 
  -6   6  16       37.63       32.68      3.70 o 
  -5   6  16        0.01        0.33      2.16 o 
  -4   6  16        4.33        4.28      2.35 o 
  -3   6  16       48.15       42.29      3.85 o 
  -2   6  16       57.38       59.41      4.75 o 
  -1   6  16      100.02       97.96      5.38 o 
   0   6  16       31.89       30.99      4.99 o 
   1   6  16       16.23       20.16      3.33 o 
   2   6  16        1.06        1.62      1.72 o 
 -12   1  17        0.03       -2.38      3.33 o 
 -11   1  17       37.60       50.83      6.65 o 
 -10   1  17        0.04       -0.75      1.38 o 
  -9   1  17        4.74        4.65      1.60 o 
  -8   1  17       16.92       14.27      2.46 o 
  -7   1  17        6.57        2.20      1.82 o 
  -6   1  17       30.39       34.46      3.36 o 
  -5   1  17      273.25      241.14      8.79 o 
  -4   1  17      114.86      107.41      5.04 o 
  -3   1  17        2.07       -0.24      1.68 o 
  -2   1  17      258.73      228.36     16.63 o 
  -1   1  17      142.01      140.20      6.05 o 
   0   1  17      314.13      295.53      9.24 o 
   1   1  17        2.75        4.51      2.02 o 
   2   1  17       44.96       42.33      4.03 o 
   3   1  17       24.71       29.69      3.70 o 
   4   1  17      214.47      222.53      8.72 o 
   5   1  17        1.79        3.23      2.50 o 
   6   1  17       22.27       28.46      4.19 o 
 -11   2  17        1.12        2.38      2.16 o 
 -10   2  17       48.03       51.76      4.75 o 
  -9   2  17        0.16        0.65      1.82 o 
  -8   2  17        2.93        4.04      1.60 o 
  -7   2  17        3.92        3.38      1.45 o 
  -6   2  17       93.83       85.04      3.70 o 
  -5   2  17       16.78       15.65      3.09 o 
  -4   2  17      205.54      172.66      6.89 o 
  -3   2  17      398.44      355.95      9.91 o 
  -2   2  17       42.45       35.79      3.52 o 
  -1   2  17        6.97        6.29      2.16 o 
   0   2  17        0.07       -0.24      1.68 o 
   1   2  17       19.80       22.25      5.46 o 
   2   2  17       17.93       21.34      3.18 o 
   3   2  17       45.68       55.47      4.70 o 
   4   2  17        3.89        1.66      2.35 o 
   5   2  17        2.96        6.32      2.84 o 
   6   2  17        8.89        7.07      2.97 o 
 -11   3  17        0.15        0.29      2.16 o 
 -10   3  17        0.64        2.56      2.16 o 
  -9   3  17        0.04       -0.99      1.82 o 
  -8   3  17       43.64       48.45      3.99 o 
  -7   3  17       16.32       13.30      4.75 o 
  -6   3  17       63.01       54.96      4.51 o 
  -5   3  17       24.72       24.03      2.47 o 
  -4   3  17       23.06       24.12      2.28 o 
  -3   3  17       43.91       44.83      2.99 o 
  -2   3  17       21.78       21.59      3.80 o 
  -1   3  17       17.37       24.49      3.02 o 
   0   3  17        1.44       -0.95      2.61 o 
   1   3  17       11.15       10.01      2.69 o 
   2   3  17        0.93       -0.67      2.61 o 
   3   3  17        0.17        0.00      2.02 o 
   4   3  17        0.15       -1.64      2.16 o 
   5   3  17        4.42        6.37      2.84 o 
 -10   4  17        0.04        0.00      5.94 o 
  -9   4  17        0.18        0.24      1.93 o 
  -8   4  17       37.84       43.10      6.18 o 
  -7   4  17        1.18        1.50      2.16 o 
  -6   4  17        8.00        9.03      2.16 o 
  -5   4  17        0.27       -0.48      1.82 o 
  -4   4  17      145.85      143.03      6.05 o 
  -3   4  17       51.76       49.51      7.13 o 
  -2   4  17        6.32        9.17      3.56 o 
  -1   4  17       21.39       26.31      3.18 o 
   0   4  17        8.14        7.87      2.28 o 
   1   4  17       25.15       26.61      2.62 o 
   2   4  17        7.94        5.74      1.88 o 
   3   4  17        2.23       -0.82      1.82 o 
   4   4  17        0.08        0.48      2.16 o 
  -8   5  17       17.23       17.89      3.36 o 
  -7   5  17       29.77       29.85      3.52 o 
  -6   5  17       49.93       51.02      4.75 o 
  -5   5  17       51.90       48.76      4.19 o 
  -4   5  17       17.27       18.23      2.84 o 
  -3   5  17        0.91        1.94      2.16 o 
  -2   5  17      356.14      326.22      9.91 o 
  -1   5  17       41.67       45.45      4.99 o 
   0   5  17       10.84        4.99      2.35 o 
   1   5  17        0.00       -0.56      1.82 o 
   2   5  17        3.34        2.01      2.16 o 
   3   5  17        8.02        8.40      3.09 o 
  -6   6  17        0.05        1.90      2.35 o 
  -5   6  17        3.13        0.66      2.16 o 
  -4   6  17        1.41        0.66      2.16 o 
  -3   6  17       50.90       48.23      4.37 o 
  -2   6  17        4.10        2.85      2.35 o 
  -1   6  17       16.59       16.36      4.28 o 
   0   6  17       53.61       44.74      5.94 o 
 -11   0  18       90.64       84.09      7.60 o 
 -10   0  18        6.54       11.50      4.28 o 
  -9   0  18        2.24        3.33      2.85 o 
  -8   0  18       90.18       95.50      7.13 o 
  -7   0  18       11.55        8.55      3.33 o 
  -6   0  18       23.27       20.90      3.80 o 
  -5   0  18       70.38       45.13      5.23 o 
  -4   0  18      244.95      200.07     10.45 o 
  -3   0  18        6.10        4.75      2.85 o 
  -2   0  18       73.02       72.22      6.18 o 
  -1   0  18       22.49       37.06      5.23 o 
   0   0  18       51.77       54.63      6.18 o 
   1   0  18      263.83      283.71     13.31 o 
   2   0  18       21.45       26.60      4.75 o 
   3   0  18       13.17       14.25      4.28 o 
   4   0  18       41.78       48.46      6.65 o 
   5   0  18       43.90       63.66      8.08 o 
 -11   1  18        0.98       -4.28      2.85 o 
 -10   1  18        2.82        1.76      1.60 o 
  -9   1  18       12.97       11.54      1.88 o 
  -8   1  18        0.78        3.09      2.02 o 
  -7   1  18       82.00       85.22      4.86 o 
  -6   1  18       38.28       36.28      4.75 o 
  -5   1  18       43.11       31.06      3.36 o 
  -4   1  18       71.55       76.16      4.53 o 
  -3   1  18        2.97        1.04      1.82 o 
  -2   1  18       15.14       20.19      3.02 o 
  -1   1  18       42.05       39.87      4.99 o 
   0   1  18       23.02       25.11      3.18 o 
   1   1  18       29.12       33.92      5.46 o 
   2   1  18        0.42        0.95      2.02 o 
   3   1  18       20.99       24.24      3.52 o 
   4   1  18        0.00       -0.48      2.38 o 
   5   1  18        2.62        3.80      2.69 o 
 -11   2  18        5.94        1.49      2.28 o 
 -10   2  18        0.04        0.73      2.16 o 
  -9   2  18       15.78       15.02      2.62 o 
  -8   2  18        5.40        7.01      1.72 o 
  -7   2  18       26.47       25.75      3.22 o 
  -6   2  18        0.27       -2.14      1.68 o 
  -5   2  18       44.61       40.65      4.51 o 
  -4   2  18       14.60       11.42      2.35 o 
  -3   2  18       17.73       14.02      2.69 o 
  -2   2  18        2.29        2.14      2.02 o 
  -1   2  18        2.69        1.66      2.02 o 
   0   2  18       10.20        6.89      2.35 o 
   1   2  18        9.31       13.79      2.69 o 
   2   2  18        3.74       -1.10      2.16 o 
   3   2  18        0.16       -1.43      2.02 o 
   4   2  18       26.71       31.79      4.19 o 
   5   2  18        2.16        4.28      2.69 o 
 -10   3  18        3.26        2.38      2.28 o 
  -9   3  18        4.84        2.12      2.16 o 
  -8   3  18        1.25        1.02      2.16 o 
  -7   3  18       87.65       95.39      5.13 o 
  -6   3  18       19.08       14.74      2.69 o 
  -5   3  18      202.70      211.71      7.22 o 
  -4   3  18       37.78       31.72      2.64 o 
  -3   3  18       55.58       38.52      7.13 o 
  -2   3  18        8.04        5.23      2.02 o 
  -1   3  18       15.65        8.89      2.35 o 
   0   3  18        1.62        2.10      3.09 o 
   1   3  18       24.24       20.61      3.18 o 
   2   3  18        3.64        3.09      2.35 o 
   3   3  18       18.52       24.74      3.70 o 
   4   3  18       11.67       13.74      5.46 o 
  -9   4  18        0.57       -1.90      2.02 o 
  -8   4  18        0.02        0.51      2.16 o 
  -7   4  18        5.22        4.28      2.16 o 
  -6   4  18        0.13        0.80      2.16 o 
  -5   4  18        0.77        1.30      1.82 o 
  -4   4  18      102.16       93.89      6.41 o 
  -3   4  18       51.53       48.45      4.75 o 
  -2   4  18       28.75       31.28      3.52 o 
  -1   4  18       25.29       28.98      3.31 o 
   0   4  18       21.16       19.96      3.02 o 
   1   4  18        7.02        6.41      2.35 o 
   2   4  18       11.08       10.67      2.50 o 
   3   4  18       59.42       71.82      5.94 o 
  -8   5  18        9.59       13.91      4.99 o 
  -7   5  18        0.16       -3.25      2.16 o 
  -6   5  18        0.92        4.51      2.35 o 
  -5   5  18       10.08       13.26      2.84 o 
  -4   5  18        0.00        1.90      2.02 o 
  -3   5  18        0.00        1.21      2.85 o 
  -2   5  18        2.02        2.70      4.99 o 
  -1   5  18        8.12        8.79      2.69 o 
   0   5  18       35.78       34.90      3.85 o 
   1   5  18        9.61       12.86      2.69 o 
   2   5  18        4.04        3.20      5.46 o 
  -4   6  18       51.35       41.33      4.03 o 
  -3   6  18       10.90       11.99      4.99 o 
  -2   6  18        1.10        1.90      2.35 o 
 -11   1  19        4.31        3.33      3.80 o 
 -10   1  19       17.87       23.90      3.16 o 
  -9   1  19        6.12       10.43      2.06 o 
  -8   1  19       86.31       91.97      5.20 o 
  -7   1  19       16.36       15.68      2.84 o 
  -6   1  19       72.36       52.23      4.19 o 
  -5   1  19        8.33        3.56      2.02 o 
  -4   1  19       32.47       29.22      3.36 o 
  -3   1  19       51.73       44.05      4.03 o 
  -2   1  19        7.08        3.33      2.02 o 
  -1   1  19        0.34       -0.17      1.90 o 
   0   1  19        5.48        5.70      2.35 o 
   1   1  19        0.58        3.33      2.35 o 
   2   1  19        8.23       12.08      2.84 o 
   3   1  19       28.73       29.69      4.03 o 
   4   1  19        3.62        1.87      2.50 o 
 -10   2  19       16.90       18.52      2.97 o 
  -9   2  19        4.88        5.84      2.38 o 
  -8   2  19        5.96        4.41      2.38 o 
  -7   2  19       44.55       40.46      3.07 o 
  -6   2  19        4.46        3.09      2.14 o 
  -5   2  19       16.98        7.95      2.50 o 
  -4   2  19       22.18       26.40      3.18 o 
  -3   2  19       34.87       33.74      3.52 o 
  -2   2  19        0.03        0.95      2.02 o 
  -1   2  19       65.06       68.41      9.03 o 
   0   2  19       20.79       30.32      3.70 o 
   1   2  19        0.29        2.85      2.35 o 
   2   2  19       44.80       48.56      4.70 o 
   3   2  19       18.94       33.97      4.37 o 
   4   2  19      152.30      196.74      8.74 o 
 -10   3  19        6.26        5.97      3.56 o 
  -9   3  19       20.96       20.94      3.31 o 
  -8   3  19        1.40        0.48      2.02 o 
  -7   3  19       10.74       14.51      3.09 o 
  -6   3  19        1.37        3.91      2.16 o 
  -5   3  19        1.73        0.00      1.68 o 
  -4   3  19       13.07       15.07      4.04 o 
  -3   3  19        4.24        3.76      2.16 o 
  -2   3  19       16.40       14.28      2.84 o 
  -1   3  19       19.18       18.71      4.75 o 
   0   3  19       99.88      102.08      5.87 o 
   1   3  19        0.03        0.29      2.38 o 
   2   3  19        2.27        5.46      2.69 o 
   3   3  19        0.92        1.30      2.50 o 
  -8   4  19        0.07        0.07      2.16 o 
  -7   4  19        8.26        9.53      2.62 o 
  -6   4  19        5.99        5.84      2.38 o 
  -5   4  19       21.32       10.88      2.50 o 
  -4   4  19        6.04        5.70      2.35 o 
  -3   4  19        1.75        4.20      2.16 o 
  -2   4  19        0.01       -0.24      1.68 o 
  -1   4  19        1.06        1.24      2.38 o 
   0   4  19        8.96        6.41      2.35 o 
   1   4  19        3.49        4.28      2.16 o 
   2   4  19       31.88       39.04      3.99 o 
  -6   5  19       37.53       30.90      5.70 o 
  -5   5  19        2.57        1.75      2.16 o 
  -4   5  19        5.55        3.33      2.28 o 
  -3   5  19        9.13       11.86      2.84 o 
  -2   5  19        3.11        1.66      3.56 o 
  -1   5  19        3.26        1.90      2.16 o 
   0   5  19       50.77       48.71      4.37 o 
 -10   0  20       39.52       44.41      3.87 o 
  -9   0  20      123.55      154.42      9.98 o 
  -8   0  20        5.66       10.45      3.80 o 
  -7   0  20       22.38        9.50      3.80 o 
  -6   0  20       28.36       19.48      4.28 o 
  -5   0  20       79.33       76.97      7.13 o 
  -4   0  20      112.75      140.64      9.03 o 
  -3   0  20        0.06       -1.43      2.85 o 
  -2   0  20        1.47        3.80      3.33 o 
  -1   0  20        4.78       -0.48      2.85 o 
   0   0  20      121.14      144.91      9.98 o 
   1   0  20       15.72       18.53      4.75 o 
   2   0  20       75.02      100.25      8.55 o 
   3   0  20      336.49      386.85     17.58 o 
   4   0  20       44.56       51.31      7.60 o 
 -10   1  20        0.37        0.95      3.09 o 
  -9   1  20       19.02       21.40      2.50 o 
  -8   1  20       12.95       17.12      3.02 o 
  -7   1  20        8.60        8.01      2.50 o 
  -6   1  20        1.62        5.94      2.35 o 
  -5   1  20       28.15       28.70      3.52 o 
  -4   1  20       59.76       62.73      4.70 o 
  -3   1  20       10.46       10.64      2.50 o 
  -2   1  20        0.88        0.95      2.02 o 
  -1   1  20        8.01        4.99      2.35 o 
   0   1  20        3.43        7.00      2.50 o 
   1   1  20        0.35       -0.88      2.16 o 
   2   1  20       22.21       22.33      3.70 o 
   3   1  20        2.69       10.43      3.18 o 
 -10   2  20        0.02       -0.37      2.16 o 
  -9   2  20       11.07       16.44      2.84 o 
  -8   2  20        0.66        2.52      2.16 o 
  -7   2  20        6.24        2.48      1.81 o 
  -6   2  20       18.79       19.86      3.02 o 
  -5   2  20       30.99       36.08      3.85 o 
  -4   2  20        0.33        2.12      3.33 o 
  -3   2  20        9.37       10.45      2.84 o 
  -2   2  20       14.56       15.47      3.02 o 
  -1   2  20       51.76       58.64      4.86 o 
   0   2  20       12.53        8.46      2.62 o 
   1   2  20        3.88        5.42      2.50 o 
   2   2  20       11.13        9.74      3.02 o 
   3   2  20       78.41      100.02      9.74 o 
  -9   3  20       21.76       18.79      3.18 o 
  -8   3  20        0.10        0.26      2.85 o 
  -7   3  20       40.49       35.43      3.65 o 
  -6   3  20       25.50       26.45      3.31 o 
  -5   3  20       15.37       12.76      2.85 o 
  -4   3  20       79.23       75.21     10.69 o 
  -3   3  20       28.61       29.45      5.23 o 
  -2   3  20        0.01       -2.61      2.02 o 
  -1   3  20        0.27        1.19      2.61 o 
   0   3  20        0.00       -0.33      2.16 o 
   1   3  20        5.91        6.48      2.85 o 
   2   3  20       13.96       19.99      7.13 o 
  -7   4  20        0.17        0.88      2.16 o 
  -6   4  20        0.02       -0.95      2.16 o 
  -5   4  20        8.35       12.06      2.69 o 
  -4   4  20       32.05       32.72      3.85 o 
  -3   4  20        0.02       -0.48      2.02 o 
  -2   4  20        1.08        1.83      2.16 o 
  -1   4  20       14.41       13.48      2.69 o 
   0   4  20        3.56        0.91      2.16 o 
   1   4  20       11.63       13.61      2.97 o 
  -4   5  20        0.79        1.17      2.16 o 
  -3   5  20        0.65       -0.71      2.02 o 
  -9   1  21       22.39       27.47      3.31 o 
  -8   1  21        6.31       10.45      2.84 o 
  -7   1  21        0.05       -1.81      1.82 o 
  -6   1  21       37.95       34.98      7.13 o 
  -5   1  21        2.71        3.80      2.35 o 
  -4   1  21       76.82       76.78      7.60 o 
  -3   1  21       40.78       41.12      4.19 o 
  -2   1  21        0.35        3.09      2.35 o 
  -1   1  21       65.94       72.21      7.60 o 
   0   1  21        8.54       14.32      3.36 o 
   1   1  21        3.22        2.94      2.62 o 
   2   1  21        0.01       -0.48      2.35 o 
  -9   2  21      126.28      146.06      7.60 o 
  -8   2  21       17.87       26.44      3.52 o 
  -7   2  21        8.39        2.85      2.16 o 
  -6   2  21       46.71       53.25      4.70 o 
  -5   2  21       48.50       45.03      8.08 o 
  -4   2  21       19.72       21.55      3.36 o 
  -3   2  21        9.31       12.74      3.02 o 
  -2   2  21       52.69       55.51      5.46 o 
  -1   2  21       71.67       84.90      6.18 o 
   0   2  21       62.84       68.72      6.18 o 
   1   2  21       29.08       27.34      5.70 o 
   2   2  21      117.86      147.36      7.73 o 
  -8   3  21       13.25       11.66      2.84 o 
  -7   3  21        5.07        4.51      2.35 o 
  -6   3  21        0.46        0.95      2.02 o 
  -5   3  21        6.25        7.36      2.61 o 
  -4   3  21        0.01       -1.55      1.82 o 
  -3   3  21        1.23        2.85      3.33 o 
  -2   3  21        0.02        2.85      3.33 o 
  -1   3  21       14.17       15.24      3.56 o 
   0   3  21       12.45       11.20      3.02 o 
   1   3  21        0.17        1.19      2.35 o 
  -6   4  21       21.38       21.13      3.52 o 
  -5   4  21        2.84        3.47      2.16 o 
  -4   4  21       20.04       17.29      3.33 o 
  -3   4  21       25.65       26.07      3.52 o 
  -2   4  21        0.92        2.23      2.16 o 
  -1   4  21       43.77       51.04      7.60 o 
  -8   0  22        7.47        2.38      3.33 o 
  -7   0  22       21.74       20.43      5.23 o 
  -6   0  22        0.34       -3.33      2.85 o 
  -5   0  22        3.68        4.75      3.80 o 
  -4   0  22        8.16        7.13      3.80 o 
  -3   0  22       36.85       35.16      6.18 o 
  -2   0  22        0.30        1.43      3.33 o 
  -1   0  22      104.37      117.83      9.50 o 
   0   0  22       31.45       37.06      6.18 o 
   1   0  22        4.89        0.48      3.80 o 
  -8   1  22        2.60       -2.70      2.16 o 
  -7   1  22        5.03        9.11      2.84 o 
  -6   1  22        1.31       -0.88      2.16 o 
  -5   1  22        1.50        3.71      2.50 o 
  -4   1  22        3.90        4.51      2.61 o 
  -3   1  22        3.59        1.74      2.50 o 
  -2   1  22       59.62       74.44      5.71 o 
  -1   1  22        2.18        2.69      2.50 o 
   0   1  22        8.11        9.85      3.18 o 
   1   1  22       39.39       39.70      4.70 o 
  -7   2  22        1.82       -0.78      1.90 o 
  -6   2  22       10.86       11.40      4.28 o 
  -5   2  22        0.01        2.88      2.50 o 
  -4   2  22        1.83        2.60      2.50 o 
  -3   2  22        0.06       -0.71      2.35 o 
  -2   2  22        0.78        4.37      2.50 o 
  -1   2  22       30.40       40.37      4.53 o 
   0   2  22       10.44        9.53      4.75 o 
  -6   3  22        1.20        2.52      2.16 o 
  -5   3  22       18.33       30.41      3.65 o 
  -4   3  22       18.71       20.94      3.31 o 
  -3   3  22        0.01       -0.48      3.33 o 
  -2   3  22       58.43       66.04      7.60 o 
  -1   3  22        0.66        2.38      3.80 o 
  -7   1  23        2.65        0.25      2.50 o 
  -6   1  23       70.62       80.09      6.05 o 
  -5   1  23       21.32       22.55      9.50 o 
  -4   1  23        0.02       -3.22      2.16 o 
  -3   1  23       29.12       33.90      4.37 o 
  -2   1  23       78.30      104.45      6.54 o 
  -1   1  23       72.14       81.55     14.49 o 
  -5   2  23        1.94        0.95      3.33 o 
  -4   2  23        5.76        8.23      2.97 o 
  -3   2  23        1.32       -2.17      5.23 o 
  -2   2  23        4.09        0.98      3.56 o 
                                                 
